# Supplementary material for: Transient genome-wide interactions of the master transcription factor NLP7 initiate a rapid nitrogen-response cascade
Source: Nat Commun. 2020 Mar 2;11:1157. doi: 10.1038/s41467-020-14979-6 (PMC7052136; doi:10.1038/s41467-020-14979-6)
Supplement: Supplementary file 4 — Supplementary Data 1-28 [file 41467_2020_14979_MOESM4_ESM.xlsx]

## Sheet: S1
NLP7 ChIP-seq peaks and genes
5 minutes
Chr	Start	End	Gene	Fold-change	Log10 p-val
Chr1	3004	3169	AT1G01010	3.60875	6.62405
Chr1	21017	21494	AT1G01040	2.3697	4.12985
Chr1	51273	51579	AT1G01090	5.31133	13.2446
Chr1	51273	51579	AT1G01100	5.31133	13.2446
Chr1	51273	51579	AT1G01110	5.31133	13.2446
Chr1	55315	55621	AT1G01115	3.01803	6.07634
Chr1	56883	57272	AT1G01120	4.4107	9.48444
Chr1	99223	99357	AT1G01240	3.32299	5.99955
Chr1	107489	108340	AT1G01260	6.61604	18.7922
Chr1	108497	108761	AT1G01260	4.61118	10.2491
Chr1	107489	108340	AT1G01280	6.61604	18.7922
Chr1	108497	108761	AT1G01280	4.61118	10.2491
Chr1	111834	112045	AT1G01280	7.61848	23.5755
Chr1	111834	112045	AT1G01290	7.61848	23.5755
Chr1	112733	112864	AT1G01290	3.34168	6.92467
Chr1	118574	118736	AT1G01305	3.77943	7.49918
Chr1	118574	118736	AT1G01310	3.77943	7.49918
Chr1	135984	136154	AT1G01340	3.27965	5.68889
Chr1	135984	136154	AT1G01350	3.27965	5.68889
Chr1	135984	136154	AT1G01355	3.27965	5.68889
Chr1	159377	159547	AT1G01430	3.22266	5.56589
Chr1	173182	173834	AT1G01470	9.44529	36.9944
Chr1	173182	173834	AT1G01471	9.44529	36.9944
Chr1	173182	173834	AT1G01480	9.44529	36.9944
Chr1	182357	182576	AT1G01490	5.21264	12.6493
Chr1	183314	183722	AT1G01490	6.01459	16.0738
Chr1	182357	182576	AT1G01500	5.21264	12.6493
Chr1	183314	183722	AT1G01500	6.01459	16.0738
Chr1	184850	185046	AT1G01500	4.00972	8.01278
Chr1	183314	183722	AT1G01510	6.01459	16.0738
Chr1	184850	185046	AT1G01510	4.00972	8.01278
Chr1	194633	195077	AT1G01530	4.61118	10.2491
Chr1	195582	195721	AT1G01530	2.80681	4.13096
Chr1	194633	195077	AT1G01540	4.61118	10.2491
Chr1	195582	195721	AT1G01540	2.80681	4.13096
Chr1	195582	195721	AT1G01550	2.80681	4.13096
Chr1	198654	198988	AT1G01550	3.32334	6.21886
Chr1	199416	199875	AT1G01550	9.82382	35.0436
Chr1	198654	198988	AT1G01560	3.32334	6.21886
Chr1	199416	199875	AT1G01560	9.82382	35.0436
Chr1	201953	202134	AT1G01560	4.00972	8.01278
Chr1	201953	202134	AT1G01570	4.00972	8.01278
Chr1	206432	207285	AT1G01580	3.73131	11.4826
Chr1	207788	207905	AT1G01580	2.70822	5.5537
Chr1	210725	211027	AT1G01590	3.40531	6.85997
Chr1	225467	225732	AT1G01610	4.08633	11.8687
Chr1	225467	225732	AT1G01620	4.08633	11.8687
Chr1	227565	227710	AT1G01620	3.40827	5.96335
Chr1	227860	227966	AT1G01620	3.00729	4.71539
Chr1	225467	225732	AT1G01630	4.08633	11.8687
Chr1	227565	227710	AT1G01630	3.40827	5.96335
Chr1	227860	227966	AT1G01630	3.00729	4.71539
Chr1	232492	232778	AT1G01640	3.80924	7.30756
Chr1	237711	238104	AT1G01650	5.41921	13.8723
Chr1	239427	239572	AT1G01650	3.44488	6.2686
Chr1	239746	240010	AT1G01650	4.37389	9.70503
Chr1	268044	273598	AT1G01720	8.91691	41.6943
Chr1	268044	273598	AT1G01725	8.91691	41.6943
Chr1	268044	273598	AT1G01730	8.91691	41.6943
Chr1	268044	273598	AT1G01740	8.91691	41.6943
Chr1	273652	275665	AT1G01740	6.34424	18.9987
Chr1	268044	273598	AT1G01750	8.91691	41.6943
Chr1	273652	275665	AT1G01750	6.34424	18.9987
Chr1	276711	276923	AT1G01760	2.88085	5.52545
Chr1	273652	275665	AT1G01770	6.34424	18.9987
Chr1	276711	276923	AT1G01770	2.88085	5.52545
Chr1	298447	298553	AT1G01820	3.39782	6.39004
Chr1	302579	302785	AT1G01830	4.84292	12.1161
Chr1	303051	303159	AT1G01830	3.5502	6.9735
Chr1	302579	302785	AT1G01840	4.84292	12.1161
Chr1	303051	303159	AT1G01840	3.5502	6.9735
Chr1	306283	306486	AT1G01860	6.1507	20.6143
Chr1	309243	309646	AT1G01880	3.52402	10.2487
Chr1	306283	306486	AT1G01900	6.1507	20.6143
Chr1	309243	309646	AT1G01900	3.52402	10.2487
Chr1	324954	325107	AT1G01950	3.2587	5.64376
Chr1	342273	342441	AT1G01980	3.82968	7.87378
Chr1	342273	342441	AT1G01990	3.82968	7.87378
Chr1	344492	344645	AT1G01990	4.27865	9.18597
Chr1	344888	345060	AT1G01990	3.47817	6.34137
Chr1	345212	345395	AT1G01990	3.14231	5.1897
Chr1	342273	342441	AT1G02000	3.82968	7.87378
Chr1	344492	344645	AT1G02000	4.27865	9.18597
Chr1	344888	345060	AT1G02000	3.47817	6.34137
Chr1	345212	345395	AT1G02000	3.14231	5.1897
Chr1	344492	344645	AT1G02010	4.27865	9.18597
Chr1	344888	345060	AT1G02010	3.47817	6.34137
Chr1	345212	345395	AT1G02010	3.14231	5.1897
Chr1	364010	364547	AT1G02060	5.21297	17.0266
Chr1	364010	364547	AT1G02065	5.21297	17.0266
Chr1	372126	372253	AT1G02070	3.60875	6.62405
Chr1	372126	372253	AT1G02080	3.60875	6.62405
Chr1	404427	404571	AT1G02140	2.35274	3.8283
Chr1	404427	404571	AT1G02145	2.35274	3.8283
Chr1	414626	414956	AT1G02180	3.21953	7.45441
Chr1	414626	414956	AT1G02190	3.21953	7.45441
Chr1	414626	414956	AT1G02205	3.21953	7.45441
Chr1	426569	426865	AT1G02210	5.01216	11.8322
Chr1	437033	437172	AT1G02230	3.00729	4.71539
Chr1	461640	461808	AT1G02310	3.84808	8.17993
Chr1	461640	461808	AT1G02320	3.84808	8.17993
Chr1	461640	461808	AT1G02330	3.84808	8.17993
Chr1	471540	471688	AT1G02360	4.61118	10.2491
Chr1	472010	472227	AT1G02360	4.4107	9.48444
Chr1	471540	471688	AT1G02370	4.61118	10.2491
Chr1	472010	472227	AT1G02370	4.4107	9.48444
Chr1	483860	484004	AT1G02391	3.00729	4.71539
Chr1	484557	484808	AT1G02391	4.61118	10.2491
Chr1	485554	485956	AT1G02391	6.21507	16.9664
Chr1	483860	484004	AT1G02400	3.00729	4.71539
Chr1	484557	484808	AT1G02400	4.61118	10.2491
Chr1	485554	485956	AT1G02400	6.21507	16.9664
Chr1	487950	488565	AT1G02405	5.59985	14.2992
Chr1	488631	489323	AT1G02405	4.3532	15.4559
Chr1	489793	489940	AT1G02405	4.00972	8.01278
Chr1	486978	487102	AT1G02410	4.81167	11.0319
Chr1	487569	487887	AT1G02410	4.61118	10.2491
Chr1	487950	488565	AT1G02410	5.59985	14.2992
Chr1	488631	489323	AT1G02410	4.3532	15.4559
Chr1	489793	489940	AT1G02410	4.00972	8.01278
Chr1	489793	489940	AT1G02420	4.00972	8.01278
Chr1	498970	499093	AT1G02440	3.40827	5.96335
Chr1	498970	499093	AT1G02450	3.40827	5.96335
Chr1	515384	515673	AT1G02470	4.4107	9.48444
Chr1	515384	515673	AT1G02475	4.4107	9.48444
Chr1	515384	515673	AT1G02490	4.4107	9.48444
Chr1	515384	515673	AT1G02500	4.4107	9.48444
Chr1	521745	521931	AT1G02510	3.38861	5.92168
Chr1	521995	522142	AT1G02510	3.70722	7.0843
Chr1	521745	521931	AT1G02520	3.38861	5.92168
Chr1	521995	522142	AT1G02520	3.70722	7.0843
Chr1	537576	537782	AT1G02540	3.99795	9.64141
Chr1	537576	537782	AT1G02560	3.99795	9.64141
Chr1	537576	537782	AT1G02570	3.99795	9.64141
Chr1	552471	552966	AT1G02590	4.45926	11.7711
Chr1	565275	566003	AT1G02650	2.59538	5.06116
Chr1	567029	567505	AT1G02650	2.88085	5.52545
Chr1	575502	575638	AT1G02660	4.00972	8.01278
Chr1	575703	575811	AT1G02660	2.97352	5.01784
Chr1	576099	576220	AT1G02660	2.07295	3.18141
Chr1	575502	575638	AT1G02670	4.00972	8.01278
Chr1	575703	575811	AT1G02670	2.97352	5.01784
Chr1	583937	584168	AT1G02690	2.87992	4.9858
Chr1	590838	591105	AT1G02710	3.80924	7.30756
Chr1	590838	591105	AT1G02720	3.80924	7.30756
Chr1	602360	602499	AT1G02740	3.84808	8.17993
Chr1	602360	602499	AT1G02750	3.84808	8.17993
Chr1	616676	617006	AT1G02800	3.42958	7.838
Chr1	616676	617006	AT1G02810	3.42958	7.838
Chr1	616676	617006	AT1G02813	3.42958	7.838
Chr1	630238	630520	AT1G02850	4.76178	11.2494
Chr1	707083	707189	AT1G03040	3.60875	6.62405
Chr1	707083	707189	AT1G03050	3.60875	6.62405
Chr1	738131	738245	AT1G03080	3.7222	7.62217
Chr1	738504	738665	AT1G03080	4.09484	9.04583
Chr1	739425	739671	AT1G03080	2.38389	4.43007
Chr1	738131	738245	AT1G03090	3.7222	7.62217
Chr1	738504	738665	AT1G03090	4.09484	9.04583
Chr1	739425	739671	AT1G03090	2.38389	4.43007
Chr1	749114	749324	AT1G03106	3.42958	7.838
Chr1	749114	749324	AT1G03110	3.42958	7.838
Chr1	749114	749324	AT1G03120	3.42958	7.838
Chr1	780219	780441	AT1G03200	4.72264	11.8168
Chr1	780219	780441	AT1G03210	4.72264	11.8168
Chr1	785558	786087	AT1G03220	5.01216	11.8322
Chr1	786625	786816	AT1G03220	4.21021	8.73872
Chr1	786911	789411	AT1G03220	6.8834	32.434
Chr1	786625	786816	AT1G03230	4.21021	8.73872
Chr1	786911	789411	AT1G03230	6.8834	32.434
Chr1	791236	791405	AT1G03240	4.1979	9.58311
Chr1	865230	865451	AT1G03457	4.61118	10.2491
Chr1	868148	868319	AT1G03470	4.81167	11.0319
Chr1	868148	868319	AT1G03490	4.81167	11.0319
Chr1	877547	877873	AT1G03510	3.94949	11.979
Chr1	892451	892557	AT1G03560	3.5492	7.20994
Chr1	897892	898054	AT1G03590	2.79062	4.0985
Chr1	898212	898980	AT1G03590	3.46719	8.64349
Chr1	897892	898054	AT1G03600	2.79062	4.0985
Chr1	898212	898980	AT1G03600	3.46719	8.64349
Chr1	897892	898054	AT1G03610	2.79062	4.0985
Chr1	898212	898980	AT1G03610	3.46719	8.64349
Chr1	899842	900302	AT1G03610	4.81167	11.0319
Chr1	900537	900645	AT1G03610	3.40827	5.96335
Chr1	909756	909943	AT1G03650	5.41313	13.4825
Chr1	909756	909943	AT1G03660	5.41313	13.4825
Chr1	921656	921762	AT1G03710	3.60875	6.62405
Chr1	931554	931997	AT1G03730	4.52162	10.9908
Chr1	932230	932491	AT1G03730	3.80924	7.30756
Chr1	932629	933101	AT1G03730	5.94703	17.5511
Chr1	931554	931997	AT1G03740	4.52162	10.9908
Chr1	932230	932491	AT1G03740	3.80924	7.30756
Chr1	932629	933101	AT1G03740	5.94703	17.5511
Chr1	951881	952284	AT1G03780	3.80924	7.30756
Chr1	951881	952284	AT1G03790	3.80924	7.30756
Chr1	956428	957166	AT1G03800	4.72714	11.4975
Chr1	958034	958276	AT1G03800	3.84808	8.17993
Chr1	954832	955050	AT1G03810	2.4693	3.99291
Chr1	956428	957166	AT1G03810	4.72714	11.4975
Chr1	958034	958276	AT1G03810	3.84808	8.17993
Chr1	970728	970887	AT1G03840	4.4107	9.48444
Chr1	978977	979107	AT1G03850	3.80924	7.30756
Chr1	981876	982186	AT1G03860	5.84316	18.899
Chr1	983430	983735	AT1G03860	3.75608	7.19156
Chr1	981876	982186	AT1G03870	5.84316	18.899
Chr1	983430	983735	AT1G03870	3.75608	7.19156
Chr1	984116	984548	AT1G03870	4.1979	9.58311
Chr1	981876	982186	AT1G03880	5.84316	18.899
Chr1	983430	983735	AT1G03880	3.75608	7.19156
Chr1	984116	984548	AT1G03880	4.1979	9.58311
Chr1	1011023	1011170	AT1G03940	2.99992	4.88806
Chr1	1011023	1011170	AT1G03960	2.99992	4.88806
Chr1	1023980	1024100	AT1G03980	3.14843	5.60703
Chr1	1023980	1024100	AT1G03982	3.14843	5.60703
Chr1	1023980	1024100	AT1G03990	3.14843	5.60703
Chr1	1028268	1028695	AT1G04000	4.76679	13.2643
Chr1	1028829	1029198	AT1G04000	4.21021	8.73872
Chr1	1064356	1064466	AT1G04110	3.01803	6.07634
Chr1	1070946	1071052	AT1G04120	2.75855	4.36452
Chr1	1072444	1072659	AT1G04120	2.60039	4.77146
Chr1	1070946	1071052	AT1G04130	2.75855	4.36452
Chr1	1072444	1072659	AT1G04130	2.60039	4.77146
Chr1	1084584	1084945	AT1G04150	6.10476	17.1213
Chr1	1084584	1084945	AT1G04160	6.10476	17.1213
Chr1	1108801	1108922	AT1G04190	3.75608	7.19156
Chr1	1108801	1108922	AT1G04200	3.75608	7.19156
Chr1	1143122	1143416	AT1G04260	4.76178	11.2494
Chr1	1143122	1143416	AT1G04270	4.76178	11.2494
Chr1	1143665	1143771	AT1G04270	3.49825	6.85226
Chr1	1157809	1157964	AT1G04310	4.4107	9.48444
Chr1	1170766	1170951	AT1G04360	3.80924	7.30756
Chr1	1188481	1188699	AT1G04400	5.77834	15.5093
Chr1	1188481	1188699	AT1G04420	5.77834	15.5093
Chr1	1215713	1215903	AT1G04470	4.11929	9.10446
Chr1	1215713	1215903	AT1G04480	4.11929	9.10446
Chr1	1224560	1224707	AT1G04500	3.80924	7.30756
Chr1	1224560	1224707	AT1G04510	3.80924	7.30756
Chr1	1236391	1236611	AT1G04530	3.896	7.76091
Chr1	1236391	1236611	AT1G04540	3.896	7.76091
Chr1	1236391	1236611	AT1G04550	3.896	7.76091
Chr1	1308772	1308892	AT1G04680	2.80681	4.13096
Chr1	1308942	1309068	AT1G04680	3.80924	7.30756
Chr1	1308772	1308892	AT1G04684	2.80681	4.13096
Chr1	1308942	1309068	AT1G04684	3.80924	7.30756
Chr1	1312817	1313329	AT1G04690	7.81896	24.5671
Chr1	1312817	1313329	AT1G04700	7.81896	24.5671
Chr1	1337506	1337628	AT1G04770	3.25705	6.06512
Chr1	1337506	1337628	AT1G04778	3.25705	6.06512
Chr1	1418350	1418703	AT1G04985	4.6301	10.6138
Chr1	1421863	1422554	AT1G04990	2.90213	6.85486
Chr1	1422646	1422944	AT1G04990	4.21021	8.73872
Chr1	1421863	1422554	AT1G05000	2.90213	6.85486
Chr1	1422646	1422944	AT1G05000	4.21021	8.73872
Chr1	1458879	1459010	AT1G05070	4.72119	10.8246
Chr1	1458879	1459010	AT1G05080	4.72119	10.8246
Chr1	1458879	1459010	AT1G05085	4.72119	10.8246
Chr1	1462249	1462426	AT1G05090	4.21021	8.73872
Chr1	1467967	1468371	AT1G05100	6.01459	16.0738
Chr1	1468986	1469592	AT1G05100	4.30549	11.0461
Chr1	1494739	1494969	AT1G05170	3.60875	6.62405
Chr1	1495136	1495296	AT1G05170	3.80924	7.30756
Chr1	1495444	1495577	AT1G05170	3.40827	5.96335
Chr1	1495841	1496261	AT1G05170	4.4107	9.48444
Chr1	1503834	1504039	AT1G05190	4.5846	10.1889
Chr1	1503834	1504039	AT1G05200	4.5846	10.1889
Chr1	1546996	1547271	AT1G05300	3.80924	7.30756
Chr1	1548477	1548933	AT1G05300	3.99795	9.64141
Chr1	1557441	1557601	AT1G05330	3.40827	5.96335
Chr1	1558063	1558659	AT1G05330	5.59721	15.8444
Chr1	1558063	1558659	AT1G05340	5.59721	15.8444
Chr1	1559062	1559211	AT1G05340	5.21264	12.6493
Chr1	1559359	1559659	AT1G05340	6.61604	18.7922
Chr1	1564159	1564457	AT1G05350	3.80924	7.30756
Chr1	1564159	1564457	AT1G05360	3.80924	7.30756
Chr1	1583674	1584036	AT1G05385	4.52107	10.3586
Chr1	1583674	1584036	AT1G05400	4.52107	10.3586
Chr1	1637900	1638006	AT1G05530	3.57606	6.5537
Chr1	1637900	1638006	AT1G05540	3.57606	6.5537
Chr1	1645401	1645530	AT1G05550	3.60875	6.62405
Chr1	1645593	1645753	AT1G05550	2.99992	4.70029
Chr1	1645401	1645530	AT1G05560	3.60875	6.62405
Chr1	1645593	1645753	AT1G05560	2.99992	4.70029
Chr1	1702766	1702903	AT1G05670	3.14746	5.20052
Chr1	1702766	1702903	AT1G05675	3.14746	5.20052
Chr1	1704600	1705014	AT1G05675	4.52447	10.052
Chr1	1702766	1702903	AT1G05680	3.14746	5.20052
Chr1	1704600	1705014	AT1G05680	4.52447	10.052
Chr1	1704600	1705014	AT1G05690	4.52447	10.052
Chr1	1713455	1713798	AT1G05710	7.69616	26.7834
Chr1	1739229	1739420	AT1G05800	5.01216	11.8322
Chr1	1744526	1744745	AT1G05805	3.00729	4.71539
Chr1	1744526	1744745	AT1G05810	3.00729	4.71539
Chr1	1745539	1745958	AT1G05810	4.4107	9.48444
Chr1	1745539	1745958	AT1G05820	4.4107	9.48444
Chr1	1768823	1768966	AT1G05850	3.66657	7.73952
Chr1	1768823	1768966	AT1G05860	3.66657	7.73952
Chr1	1807712	1807840	AT1G05950	4.10413	8.50147
Chr1	1817248	1817492	AT1G05960	5.61361	14.3314
Chr1	1817248	1817492	AT1G05970	5.61361	14.3314
Chr1	1817248	1817492	AT1G05990	5.61361	14.3314
Chr1	1821924	1822058	AT1G06000	4.54773	11.0559
Chr1	1821924	1822058	AT1G06010	4.54773	11.0559
Chr1	1821924	1822058	AT1G06020	4.54773	11.0559
Chr1	1837614	1837919	AT1G06070	2.74367	4.994
Chr1	1838045	1838285	AT1G06070	5.01216	11.8322
Chr1	1861060	1861207	AT1G06130	3.40827	5.96335
Chr1	1861975	1862081	AT1G06130	3.00729	4.71539
Chr1	1861060	1861207	AT1G06135	3.40827	5.96335
Chr1	1861975	1862081	AT1G06135	3.00729	4.71539
Chr1	1861975	1862081	AT1G06137	3.00729	4.71539
Chr1	1861060	1861207	AT1G06140	3.40827	5.96335
Chr1	1861975	1862081	AT1G06140	3.00729	4.71539
Chr1	1879390	1879568	AT1G06148	3.00729	4.71539
Chr1	1879390	1879568	AT1G06160	3.00729	4.71539
Chr1	1953539	1954280	AT1G06400	11.6663	48.6388
Chr1	1953539	1954280	AT1G06410	11.6663	48.6388
Chr1	1977958	1978352	AT1G06490	4.61302	12.5107
Chr1	1997114	1997271	AT1G06520	3.16301	5.23314
Chr1	1998345	1998617	AT1G06530	5.61361	14.3314
Chr1	2007243	2007649	AT1G06550	5.32461	19.2382
Chr1	2007243	2007649	AT1G06560	5.32461	19.2382
Chr1	2013646	2013910	AT1G06570	3.30426	6.17473
Chr1	2025202	2025570	AT1G06590	7.93527	25.8769
Chr1	2025202	2025570	AT1G06620	7.93527	25.8769
Chr1	2025202	2025570	AT1G06630	7.93527	25.8769
Chr1	2070539	2070697	AT1G06750	3.7324	7.39255
Chr1	2076149	2076394	AT1G06760	2.72422	5.27239
Chr1	2076928	2077075	AT1G06760	2.96096	5.36188
Chr1	2077485	2077616	AT1G06760	3.01803	6.07634
Chr1	2082989	2083264	AT1G06770	3.80924	7.30756
Chr1	2082989	2083264	AT1G06780	3.80924	7.30756
Chr1	2082989	2083264	AT1G06790	3.80924	7.30756
Chr1	2103359	2103591	AT1G06840	4.1979	9.58311
Chr1	2104336	2104559	AT1G06840	3.67317	7.50625
Chr1	2103359	2103591	AT1G06850	4.1979	9.58311
Chr1	2104336	2104559	AT1G06850	3.67317	7.50625
Chr1	2107302	2107673	AT1G06870	4.11417	9.37721
Chr1	2107816	2108122	AT1G06870	2.92158	5.26627
Chr1	2126421	2126527	AT1G06920	3.00729	4.71539
Chr1	2126421	2126527	AT1G06923	3.00729	4.71539
Chr1	2126421	2126527	AT1G06930	3.00729	4.71539
Chr1	2152412	2152697	AT1G07000	5.77212	16.6914
Chr1	2152412	2152697	AT1G07010	5.77212	16.6914
Chr1	2163468	2163574	AT1G07040	2.62369	3.91227
Chr1	2163468	2163574	AT1G07050	2.62369	3.91227
Chr1	2188346	2188587	AT1G07120	3.58199	7.04731
Chr1	2190083	2190225	AT1G07135	5.03212	12.2281
Chr1	2190437	2190624	AT1G07135	3.71485	9.89212
Chr1	2190974	2191080	AT1G07135	3.00729	4.71539
Chr1	2193756	2193876	AT1G07140	4.11929	9.10446
Chr1	2194049	2194192	AT1G07140	3.32299	5.99955
Chr1	2194236	2194342	AT1G07140	2.85707	4.40523
Chr1	2194454	2194818	AT1G07140	3.58432	7.77914
Chr1	2194882	2195872	AT1G07140	3.42958	7.838
Chr1	2193756	2193876	AT1G07150	4.11929	9.10446
Chr1	2194049	2194192	AT1G07150	3.32299	5.99955
Chr1	2194236	2194342	AT1G07150	2.85707	4.40523
Chr1	2194454	2194818	AT1G07150	3.58432	7.77914
Chr1	2196232	2196456	AT1G07150	3.79358	7.27346
Chr1	2196636	2197034	AT1G07150	2.72422	5.27239
Chr1	2197322	2197475	AT1G07150	4.17207	8.65376
Chr1	2194882	2195872	AT1G07150	3.42958	7.838
Chr1	2199800	2200089	AT1G07160	6.41556	17.8727
Chr1	2196232	2196456	AT1G07170	3.79358	7.27346
Chr1	2196636	2197034	AT1G07170	2.72422	5.27239
Chr1	2197322	2197475	AT1G07170	4.17207	8.65376
Chr1	2199800	2200089	AT1G07170	6.41556	17.8727
Chr1	2199800	2200089	AT1G07175	6.41556	17.8727
Chr1	2214942	2215143	AT1G07210	3.22912	6.42222
Chr1	2224358	2224946	AT1G07230	4.22653	9.35964
Chr1	2224358	2224946	AT1G07250	4.22653	9.35964
Chr1	2237750	2237929	AT1G07280	3.80924	7.30756
Chr1	2248917	2249036	AT1G07310	3.42848	6.23263
Chr1	2248917	2249036	AT1G07320	3.42848	6.23263
Chr1	2248917	2249036	AT1G07330	3.42848	6.23263
Chr1	2259997	2260127	AT1G07350	3.48614	6.59095
Chr1	2259997	2260127	AT1G07370	3.48614	6.59095
Chr1	2282869	2283034	AT1G07430	3.20778	5.32668
Chr1	2304950	2305310	AT1G07500	3.84419	8.9629
Chr1	2304950	2305310	AT1G07510	3.84419	8.9629
Chr1	2312057	2312386	AT1G07520	3.84419	8.9629
Chr1	2334052	2334987	AT1G07570	6.01459	16.0738
Chr1	2335108	2335246	AT1G07570	4.21021	8.73872
Chr1	2335511	2336446	AT1G07570	9.79511	39.137
Chr1	2337399	2337923	AT1G07590	3.97832	10.4169
Chr1	2338166	2339038	AT1G07590	4.86473	13.1922
Chr1	2339147	2339370	AT1G07590	4.61118	10.2491
Chr1	2337399	2337923	AT1G07600	3.97832	10.4169
Chr1	2338166	2339038	AT1G07600	4.86473	13.1922
Chr1	2339147	2339370	AT1G07600	4.61118	10.2491
Chr1	2337399	2337923	AT1G07610	3.97832	10.4169
Chr1	2338166	2339038	AT1G07610	4.86473	13.1922
Chr1	2339147	2339370	AT1G07610	4.61118	10.2491
Chr1	2348654	2348925	AT1G07620	3.84419	8.9629
Chr1	2348654	2348925	AT1G07630	3.84419	8.9629
Chr1	2368524	2368794	AT1G07645	4.1979	9.58311
Chr1	2365217	2365337	AT1G07650	4.00972	8.01278
Chr1	2368524	2368794	AT1G07650	4.1979	9.58311
Chr1	2365217	2365337	AT1G07660	4.00972	8.01278
Chr1	2368524	2368794	AT1G07660	4.1979	9.58311
Chr1	2374725	2375083	AT1G07670	4.00972	8.01278
Chr1	2374725	2375083	AT1G07680	4.00972	8.01278
Chr1	2374725	2375083	AT1G07690	4.00972	8.01278
Chr1	2406741	2406978	AT1G07750	5.59471	14.674
Chr1	2432131	2432297	AT1G07870	2.33212	3.5252
Chr1	2432501	2432972	AT1G07870	5.26632	13.5048
Chr1	2436862	2437801	AT1G07880	5.32461	19.2382
Chr1	2436862	2437801	AT1G07885	5.32461	19.2382
Chr1	2436862	2437801	AT1G07890	5.32461	19.2382
Chr1	2439926	2440141	AT1G07900	3.32334	6.21886
Chr1	2440246	2440460	AT1G07900	3.07535	5.83402
Chr1	2445201	2445462	AT1G07901	4.21021	8.73872
Chr1	2445201	2445462	AT1G07910	4.21021	8.73872
Chr1	2457540	2457646	AT1G07930	3.94974	8.1509
Chr1	2475224	2475540	AT1G07980	4.81167	11.0319
Chr1	2475224	2475540	AT1G07985	4.81167	11.0319
Chr1	2475224	2475540	AT1G07990	4.81167	11.0319
Chr1	2488403	2488509	AT1G08010	3.46145	6.30485
Chr1	2502048	2502154	AT1G08050	3.10022	5.29869
Chr1	2520744	2521083	AT1G08090	5.21264	12.6493
Chr1	2522689	2522946	AT1G08090	4.1979	9.58311
Chr1	2538136	2538557	AT1G08120	2.25685	3.69252
Chr1	2548342	2548448	AT1G08130	2.46028	3.69573
Chr1	2588445	2588714	AT1G08230	4.61118	10.2491
Chr1	2588445	2588714	AT1G08250	4.61118	10.2491
Chr1	2588445	2588714	AT1G08260	4.61118	10.2491
Chr1	2688734	2689072	AT1G08490	3.77132	7.99495
Chr1	2688734	2689072	AT1G08500	3.77132	7.99495
Chr1	2694650	2694809	AT1G08510	3.40827	5.96335
Chr1	2695376	2695580	AT1G08510	3.0957	6.8835
Chr1	2694650	2694809	AT1G08520	3.40827	5.96335
Chr1	2695376	2695580	AT1G08520	3.0957	6.8835
Chr1	2722025	2722144	AT1G08600	4.21021	8.73872
Chr1	2753250	2753386	AT1G08640	3.20778	5.32668
Chr1	2838916	2839022	AT1G08840	2.54895	3.4625
Chr1	2838916	2839022	AT1G08860	2.54895	3.4625
Chr1	2846572	2846732	AT1G08880	5.8141	15.1953
Chr1	2849051	2849160	AT1G08880	3.60875	6.62405
Chr1	2846572	2846732	AT1G08890	5.8141	15.1953
Chr1	2849051	2849160	AT1G08900	3.60875	6.62405
Chr1	2864835	2864944	AT1G08920	3.80924	7.30756
Chr1	2865760	2865973	AT1G08920	4.61118	10.2491
Chr1	2870941	2871070	AT1G08930	3.60875	6.62405
Chr1	2871895	2872092	AT1G08930	4.21021	8.73872
Chr1	2872475	2872676	AT1G08930	5.61361	14.3314
Chr1	2873366	2873570	AT1G08930	3.80924	7.30756
Chr1	2879076	2879550	AT1G08960	6.01459	16.0738
Chr1	2879076	2879550	AT1G08970	6.01459	16.0738
Chr1	2927556	2929531	AT1G09060	9.8772	48.979
Chr1	2927556	2929531	AT1G09070	9.8772	48.979
Chr1	2927556	2929531	AT1G09090	9.8772	48.979
Chr1	2929606	2929760	AT1G09090	4.54533	10.7325
Chr1	2939175	2939545	AT1G09100	7.84214	30.7603
Chr1	2990016	2990160	AT1G09260	3.56747	7.49469
Chr1	2990342	2990657	AT1G09260	2.59538	5.06116
Chr1	2990735	2991102	AT1G09260	3.38288	7.02999
Chr1	2991230	2992184	AT1G09260	3.97832	10.4169
Chr1	2990342	2990657	AT1G09270	2.59538	5.06116
Chr1	2990735	2991102	AT1G09270	3.38288	7.02999
Chr1	2991230	2992184	AT1G09270	3.97832	10.4169
Chr1	3012356	3012490	AT1G09320	2.53514	3.72162
Chr1	3012356	3012490	AT1G09340	2.53514	3.72162
Chr1	3018352	3018480	AT1G09350	3.60875	6.62405
Chr1	3019368	3019729	AT1G09350	4.15172	10.336
Chr1	3018352	3018480	AT1G09360	3.60875	6.62405
Chr1	3019368	3019729	AT1G09360	4.15172	10.336
Chr1	3031594	3031888	AT1G09410	3.84419	8.9629
Chr1	3057524	3057648	AT1G09470	2.3697	4.12985
Chr1	3057524	3057648	AT1G09480	2.3697	4.12985
Chr1	3072353	3072707	AT1G09520	3.32299	5.99955
Chr1	3072353	3072707	AT1G09530	3.32299	5.99955
Chr1	3093178	3093480	AT1G09550	5.18504	13.307
Chr1	3093635	3093971	AT1G09550	4.17538	9.23833
Chr1	3093178	3093480	AT1G09560	5.18504	13.307
Chr1	3093635	3093971	AT1G09560	4.17538	9.23833
Chr1	3131090	3131378	AT1G09660	6.61604	18.7922
Chr1	3131090	3131378	AT1G09665	6.61604	18.7922
Chr1	3137459	3137610	AT1G09680	2.70822	5.5537
Chr1	3137459	3137610	AT1G09690	2.70822	5.5537
Chr1	3137459	3137610	AT1G09710	2.70822	5.5537
Chr1	3180498	3180852	AT1G09800	4.00972	8.01278
Chr1	3201596	3201774	AT1G09840	5.25108	13.1026
Chr1	3201596	3201774	AT1G09850	5.25108	13.1026
Chr1	3201596	3201774	AT1G09870	5.25108	13.1026
Chr1	3239429	3239599	AT1G09940	3.20778	5.32668
Chr1	3240172	3240451	AT1G09940	5.42229	15.0107
Chr1	3240172	3240451	AT1G09950	5.42229	15.0107
Chr1	3242593	3242936	AT1G09950	4.81167	11.0319
Chr1	3243083	3243189	AT1G09950	3.40827	5.96335
Chr1	3243598	3243807	AT1G09950	2.97352	5.01784
Chr1	3240172	3240451	AT1G09960	5.42229	15.0107
Chr1	3242593	3242936	AT1G09960	4.81167	11.0319
Chr1	3243083	3243189	AT1G09960	3.40827	5.96335
Chr1	3243598	3243807	AT1G09960	2.97352	5.01784
Chr1	3244021	3244160	AT1G09960	3.42848	6.23263
Chr1	3250094	3250200	AT1G09970	4.00972	8.01278
Chr1	3261754	3262061	AT1G09980	5.21264	12.6493
Chr1	3261754	3262061	AT1G09995	5.21264	12.6493
Chr1	3261754	3262061	AT1G10010	5.21264	12.6493
Chr1	3272466	3272868	AT1G10020	4.61302	12.5107
Chr1	3273181	3273313	AT1G10020	3.37181	5.88598
Chr1	3273455	3273583	AT1G10020	3.29023	5.71163
Chr1	3272466	3272868	AT1G10030	4.61302	12.5107
Chr1	3273181	3273313	AT1G10030	3.37181	5.88598
Chr1	3273455	3273583	AT1G10030	3.29023	5.71163
Chr1	3296202	3296533	AT1G10090	3.83376	7.62163
Chr1	3302206	3302423	AT1G10095	3.60875	6.62405
Chr1	3302206	3302423	AT1G10100	3.60875	6.62405
Chr1	3302206	3302423	AT1G10110	3.60875	6.62405
Chr1	3321774	3321952	AT1G10140	5.31414	14.7314
Chr1	3323178	3323300	AT1G10140	3.49825	6.85226
Chr1	3323424	3323579	AT1G10140	4.21021	8.73872
Chr1	3323970	3324196	AT1G10140	4.61118	10.2491
Chr1	3324282	3324666	AT1G10140	4.76679	13.2643
Chr1	3324724	3324998	AT1G10140	5.21264	12.6493
Chr1	3325064	3325245	AT1G10140	3.38288	7.02999
Chr1	3321774	3321952	AT1G10150	5.31414	14.7314
Chr1	3323178	3323300	AT1G10150	3.49825	6.85226
Chr1	3323424	3323579	AT1G10150	4.21021	8.73872
Chr1	3323970	3324196	AT1G10150	4.61118	10.2491
Chr1	3324282	3324666	AT1G10150	4.76679	13.2643
Chr1	3324724	3324998	AT1G10150	5.21264	12.6493
Chr1	3325064	3325245	AT1G10150	3.38288	7.02999
Chr1	3325798	3326007	AT1G10150	3.40827	5.96335
Chr1	3327783	3328089	AT1G10155	4.72264	11.8168
Chr1	3328224	3328330	AT1G10155	2.87532	4.44322
Chr1	3328950	3329157	AT1G10155	3.53665	7.65652
Chr1	3396807	3397045	AT1G10350	4.00972	8.01278
Chr1	3396807	3397045	AT1G10360	4.00972	8.01278
Chr1	3396807	3397045	AT1G10370	4.00972	8.01278
Chr1	3396807	3397045	AT1G10380	4.00972	8.01278
Chr1	3430946	3431356	AT1G10430	4.6828	10.736
Chr1	3430946	3431356	AT1G10450	4.6828	10.736
Chr1	3442377	3442816	AT1G10470	2.48254	4.58631
Chr1	3469476	3469769	AT1G10522	3.53665	7.65652
Chr1	3484276	3484578	AT1G10560	7.01702	20.6694
Chr1	3484276	3484578	AT1G10570	7.01702	20.6694
Chr1	3527467	3527847	AT1G10650	5.94703	17.5511
Chr1	3523500	3523890	AT1G10652	4.4107	9.48444
Chr1	3527467	3527847	AT1G10652	5.94703	17.5511
Chr1	3527467	3527847	AT1G10657	5.94703	17.5511
Chr1	3545722	3545846	AT1G10680	3.80924	7.30756
Chr1	3553768	3553874	AT1G10700	2.60632	3.57507
Chr1	3570849	3571018	AT1G10740	3.00729	4.71539
Chr1	3571483	3572007	AT1G10740	4.45926	11.7711
Chr1	3570849	3571018	AT1G10745	3.00729	4.71539
Chr1	3571483	3572007	AT1G10745	4.45926	11.7711
Chr1	3570849	3571018	AT1G10747	3.00729	4.71539
Chr1	3571483	3572007	AT1G10747	4.45926	11.7711
Chr1	3610410	3610667	AT1G10840	3.3644	6.0914
Chr1	3610410	3610667	AT1G10850	3.3644	6.0914
Chr1	3639590	3639730	AT1G10910	3.14843	5.60703
Chr1	3659026	3659170	AT1G10940	3.14321	5.39297
Chr1	3659026	3659170	AT1G10950	3.14321	5.39297
Chr1	3676040	3676189	AT1G11000	4.00972	8.01278
Chr1	3676391	3676742	AT1G11000	9.91709	35.8739
Chr1	3676040	3676189	AT1G11020	4.00972	8.01278
Chr1	3676391	3676742	AT1G11020	9.91709	35.8739
Chr1	3678779	3678949	AT1G11040	6.67709	19.8379
Chr1	3678779	3678949	AT1G11050	6.67709	19.8379
Chr1	3702271	3702378	AT1G11090	3.40827	5.96335
Chr1	3749458	3749831	AT1G11200	3.49825	6.85226
Chr1	3760209	3760435	AT1G11220	3.15522	6.64588
Chr1	3770264	3770709	AT1G11240	5.21264	12.6493
Chr1	3768301	3768419	AT1G11240	3.32334	6.21886
Chr1	3768301	3768419	AT1G11250	3.32334	6.21886
Chr1	3773534	3773684	AT1G11260	3.20778	5.32668
Chr1	3774427	3774720	AT1G11260	7.01702	20.6694
Chr1	3775655	3775859	AT1G11260	3.40827	5.96335
Chr1	3804058	3804204	AT1G11310	4.81167	11.0319
Chr1	3804058	3804204	AT1G11320	4.81167	11.0319
Chr1	3806668	3806812	AT1G11320	3.60875	6.62405
Chr1	3806668	3806812	AT1G11330	3.60875	6.62405
Chr1	3880854	3881039	AT1G11545	4.21021	8.73872
Chr1	3881398	3881660	AT1G11545	4.61118	10.2491
Chr1	3880854	3881039	AT1G11560	4.21021	8.73872
Chr1	3881398	3881660	AT1G11560	4.61118	10.2491
Chr1	3880854	3881039	AT1G11570	4.21021	8.73872
Chr1	3881398	3881660	AT1G11570	4.61118	10.2491
Chr1	3880854	3881039	AT1G11572	4.21021	8.73872
Chr1	3881398	3881660	AT1G11572	4.61118	10.2491
Chr1	3886339	3886445	AT1G11580	3.20778	5.32668
Chr1	3914617	3914798	AT1G11630	5.82509	15.6221
Chr1	3914617	3914798	AT1G11650	5.82509	15.6221
Chr1	3929635	3929807	AT1G11670	3.40827	5.96335
Chr1	3934832	3935006	AT1G11680	3.67317	7.50625
Chr1	3937432	3937662	AT1G11680	4.00972	8.01278
Chr1	3937432	3937662	AT1G11690	4.00972	8.01278
Chr1	3945054	3945234	AT1G11700	2.30651	3.22026
Chr1	3945328	3945482	AT1G11700	3.20778	5.32668
Chr1	3945054	3945234	AT1G11710	2.30651	3.22026
Chr1	3945328	3945482	AT1G11710	3.20778	5.32668
Chr1	3950909	3951277	AT1G11720	3.72381	10.6875
Chr1	3994995	3995377	AT1G11820	4.89756	12.5932
Chr1	3994995	3995377	AT1G11840	4.89756	12.5932
Chr1	3994995	3995377	AT1G11850	4.89756	12.5932
Chr1	4044018	4044532	AT1G11960	5.8141	15.1953
Chr1	4044018	4044532	AT1G11970	5.8141	15.1953
Chr1	4044018	4044532	AT1G11980	5.8141	15.1953
Chr1	4066808	4067164	AT1G12030	2.88085	5.52545
Chr1	4066808	4067164	AT1G12040	2.88085	5.52545
Chr1	4103260	4103459	AT1G12110	3.20778	5.32668
Chr1	4114543	4114687	AT1G12130	4.4107	9.48444
Chr1	4126011	4126141	AT1G12150	3.5076	6.63942
Chr1	4126011	4126141	AT1G12160	3.5076	6.63942
Chr1	4132361	4132473	AT1G12190	3.80924	7.30756
Chr1	4225355	4225493	AT1G12411	4.4107	9.48444
Chr1	4229642	4230039	AT1G12420	5.55209	15.3418
Chr1	4230093	4230303	AT1G12420	4.73226	12.1722
Chr1	4229642	4230039	AT1G12423	5.55209	15.3418
Chr1	4230093	4230303	AT1G12423	4.73226	12.1722
Chr1	4242892	4243004	AT1G12440	3.40827	5.96335
Chr1	4243280	4243392	AT1G12440	3.60875	6.62405
Chr1	4242892	4243004	AT1G12450	3.40827	5.96335
Chr1	4243280	4243392	AT1G12450	3.60875	6.62405
Chr1	4243280	4243392	AT1G12460	3.60875	6.62405
Chr1	4266800	4267122	AT1G12500	8.21993	26.5827
Chr1	4266800	4267122	AT1G12520	8.21993	26.5827
Chr1	4289482	4289655	AT1G12600	4.21021	8.73872
Chr1	4289482	4289655	AT1G12610	4.21021	8.73872
Chr1	4348367	4348504	AT1G12750	3.59612	6.83804
Chr1	4348367	4348504	AT1G12760	3.59612	6.83804
Chr1	4348367	4348504	AT1G12770	3.59612	6.83804
Chr1	4371334	4371571	AT1G12820	4.02299	8.87247
Chr1	4371334	4371571	AT1G12840	4.02299	8.87247
Chr1	4412900	4413092	AT1G12940	3.80924	7.30756
Chr1	4419067	4419585	AT1G12950	5.59721	15.8444
Chr1	4425713	4425842	AT1G12980	2.74278	4.32979
Chr1	4432683	4432877	AT1G12990	3.80924	7.30756
Chr1	4433329	4433485	AT1G12990	4.81167	11.0319
Chr1	4433566	4433701	AT1G12990	3.67317	7.50625
Chr1	4439572	4439729	AT1G13000	2.60648	4.48285
Chr1	4440138	4440329	AT1G13000	4.77599	10.9504
Chr1	4514306	4514475	AT1G13210	3.60875	6.62405
Chr1	4515007	4515261	AT1G13210	4.4107	9.48444
Chr1	4514306	4514475	AT1G13220	3.60875	6.62405
Chr1	4515007	4515261	AT1G13220	4.4107	9.48444
Chr1	4523999	4524286	AT1G13245	6.01459	16.0738
Chr1	4524748	4526065	AT1G13245	6.41556	17.8727
Chr1	4526206	4526325	AT1G13245	3.40827	5.96335
Chr1	4527586	4527752	AT1G13245	4.4107	9.48444
Chr1	4527902	4528008	AT1G13245	3.20778	5.32668
Chr1	4528352	4528487	AT1G13250	3.80924	7.30756
Chr1	4528546	4528708	AT1G13250	3.67317	7.50625
Chr1	4530260	4530374	AT1G13250	4.00972	8.01278
Chr1	4531750	4532062	AT1G13250	4.00972	8.01278
Chr1	4538685	4538792	AT1G13260	3.60875	6.62405
Chr1	4541741	4542440	AT1G13260	5.01216	11.8322
Chr1	4541741	4542440	AT1G13270	5.01216	11.8322
Chr1	4542487	4543177	AT1G13270	3.70395	9.09653
Chr1	4576516	4576996	AT1G13350	4.34771	10.2491
Chr1	4577251	4577916	AT1G13350	5.22809	15.6051
Chr1	4577960	4578215	AT1G13350	4.4107	9.48444
Chr1	4576516	4576996	AT1G13360	4.34771	10.2491
Chr1	4577251	4577916	AT1G13360	5.22809	15.6051
Chr1	4577960	4578215	AT1G13360	4.4107	9.48444
Chr1	4590423	4590848	AT1G13370	5.41313	13.4825
Chr1	4587408	4587533	AT1G13370	3.80924	7.30756
Chr1	4590423	4590848	AT1G13380	5.41313	13.4825
Chr1	4610764	4610871	AT1G13440	3.96029	7.90371
Chr1	4621886	4622086	AT1G13470	7.41799	22.5952
Chr1	4621886	4622086	AT1G13480	7.41799	22.5952
Chr1	4647267	4647486	AT1G13580	4.00972	8.01278
Chr1	4647561	4647811	AT1G13580	3.80924	7.30756
Chr1	4647267	4647486	AT1G13590	4.00972	8.01278
Chr1	4647561	4647811	AT1G13590	3.80924	7.30756
Chr1	4709568	4709730	AT1G13730	6.61604	18.7922
Chr1	4709568	4709730	AT1G13740	6.61604	18.7922
Chr1	4741919	4742069	AT1G13830	5.24738	14.1907
Chr1	4772829	4773006	AT1G13950	3.38288	7.02999
Chr1	4772829	4773006	AT1G13960	3.38288	7.02999
Chr1	4775396	4775767	AT1G13960	3.20778	5.32668
Chr1	4794695	4794909	AT1G13990	3.7036	7.32695
Chr1	4794695	4794909	AT1G14000	3.7036	7.32695
Chr1	4796898	4797096	AT1G14000	3.20243	5.522
Chr1	4842214	4842669	AT1G14160	6.12194	18.4234
Chr1	4842759	4842929	AT1G14160	4.37282	10.3111
Chr1	4893119	4893352	AT1G14330	4.61118	10.2491
Chr1	4893119	4893352	AT1G14340	4.61118	10.2491
Chr1	4894299	4894691	AT1G14340	4.37282	10.3111
Chr1	4894765	4894891	AT1G14340	2.97352	5.01784
Chr1	4896250	4896481	AT1G14340	4.4107	9.48444
Chr1	4896250	4896481	AT1G14345	4.4107	9.48444
Chr1	4913179	4913426	AT1G14360	4.30657	9.24945
Chr1	4913679	4914276	AT1G14360	5.06236	12.6519
Chr1	4913179	4913426	AT1G14370	4.30657	9.24945
Chr1	4913679	4914276	AT1G14370	5.06236	12.6519
Chr1	4915388	4915555	AT1G14370	2.60039	4.77146
Chr1	4922258	4922472	AT1G14380	3.55254	6.5029
Chr1	4922258	4922472	AT1G14390	3.55254	6.5029
Chr1	4976178	4976285	AT1G14540	3.80924	7.30756
Chr1	4976178	4976285	AT1G14550	3.80924	7.30756
Chr1	4998582	4998813	AT1G14590	2.33212	3.5252
Chr1	5071107	5071222	AT1G14730	3.60875	6.62405
Chr1	5077733	5078057	AT1G14740	4.89756	12.5932
Chr1	5078327	5078701	AT1G14740	4.72894	10.8424
Chr1	5082459	5082746	AT1G14750	4.4107	9.48444
Chr1	5082459	5082746	AT1G14755	4.4107	9.48444
Chr1	5089540	5089696	AT1G14770	3.40827	5.96335
Chr1	5089936	5090055	AT1G14770	4.00972	8.01278
Chr1	5089540	5089696	AT1G14780	3.40827	5.96335
Chr1	5089936	5090055	AT1G14780	4.00972	8.01278
Chr1	5124346	5124490	AT1G14850	3.80924	7.30756
Chr1	5124346	5124490	AT1G14860	3.80924	7.30756
Chr1	5128310	5128487	AT1G14870	3.80924	7.30756
Chr1	5128540	5129203	AT1G14870	4.61302	12.5107
Chr1	5131446	5131631	AT1G14870	4.4107	9.48444
Chr1	5127322	5128207	AT1G14870	6.61604	18.7922
Chr1	5145143	5145341	AT1G14910	3.80942	7.56687
Chr1	5145606	5145928	AT1G14910	5.61361	14.3314
Chr1	5145143	5145341	AT1G14920	3.80942	7.56687
Chr1	5145606	5145928	AT1G14920	5.61361	14.3314
Chr1	5147981	5148194	AT1G14920	4.6752	10.7184
Chr1	5166789	5166919	AT1G14970	3.63627	7.17263
Chr1	5166789	5166919	AT1G14980	3.63627	7.17263
Chr1	5168171	5168313	AT1G14980	2.35274	3.8283
Chr1	5166789	5166919	AT1G14990	3.63627	7.17263
Chr1	5168171	5168313	AT1G14990	2.35274	3.8283
Chr1	5166789	5166919	AT1G15000	3.63627	7.17263
Chr1	5168171	5168313	AT1G15000	2.35274	3.8283
Chr1	5168171	5168313	AT1G15010	2.35274	3.8283
Chr1	5171038	5171719	AT1G15010	5.38186	16.4107
Chr1	5168171	5168313	AT1G15015	2.35274	3.8283
Chr1	5171038	5171719	AT1G15015	5.38186	16.4107
Chr1	5171790	5171944	AT1G15015	3.20778	5.32668
Chr1	5176197	5176446	AT1G15020	3.84808	8.17993
Chr1	5177489	5178363	AT1G15020	7.12481	22.3498
Chr1	5176591	5177437	AT1G15020	5.77212	16.6914
Chr1	5176197	5176446	AT1G15030	3.84808	8.17993
Chr1	5177489	5178363	AT1G15030	7.12481	22.3498
Chr1	5176591	5177437	AT1G15030	5.77212	16.6914
Chr1	5179319	5179524	AT1G15040	3.76109	7.7136
Chr1	5179656	5179823	AT1G15040	2.35274	3.8283
Chr1	5180036	5180252	AT1G15040	3.38288	7.02999
Chr1	5180483	5180677	AT1G15040	2.73905	5.14784
Chr1	5180944	5181221	AT1G15040	2.49179	5.17784
Chr1	5177489	5178363	AT1G15045	7.12481	22.3498
Chr1	5178428	5178756	AT1G15045	4.54773	11.0559
Chr1	5179088	5179210	AT1G15045	3.47023	6.55491
Chr1	5179319	5179524	AT1G15045	3.76109	7.7136
Chr1	5179656	5179823	AT1G15045	2.35274	3.8283
Chr1	5180036	5180252	AT1G15045	3.38288	7.02999
Chr1	5180483	5180677	AT1G15045	2.73905	5.14784
Chr1	5180944	5181221	AT1G15045	2.49179	5.17784
Chr1	5195771	5196168	AT1G15100	4.54773	11.0559
Chr1	5195771	5196168	AT1G15110	4.54773	11.0559
Chr1	5202387	5202893	AT1G15120	6.12194	18.4234
Chr1	5202387	5202893	AT1G15125	6.12194	18.4234
Chr1	5237135	5237283	AT1G15210	2.76781	4.71993
Chr1	5237327	5237463	AT1G15210	3.32334	6.21886
Chr1	5237587	5237740	AT1G15210	3.52413	6.91276
Chr1	5237135	5237283	AT1G15215	2.76781	4.71993
Chr1	5237327	5237463	AT1G15215	3.32334	6.21886
Chr1	5237587	5237740	AT1G15215	3.52413	6.91276
Chr1	5277805	5277973	AT1G15340	3.93125	8.10849
Chr1	5277805	5277973	AT1G15350	3.93125	8.10849
Chr1	5290186	5290297	AT1G15380	2.92158	5.26627
Chr1	5292691	5292838	AT1G15385	3.20778	5.32668
Chr1	5293794	5293920	AT1G15385	3.14843	5.60703
Chr1	5292691	5292838	AT1G15390	3.20778	5.32668
Chr1	5293794	5293920	AT1G15390	3.14843	5.60703
Chr1	5297734	5297974	AT1G15400	4.1155	11.099
Chr1	5298081	5298344	AT1G15400	3.21953	7.45441
Chr1	5298693	5298799	AT1G15400	3.30088	5.73448
Chr1	5297734	5297974	AT1G15410	4.1155	11.099
Chr1	5298081	5298344	AT1G15410	3.21953	7.45441
Chr1	5300761	5301206	AT1G15415	3.67317	7.50625
Chr1	5301281	5301456	AT1G15415	4.54773	11.0559
Chr1	5301281	5301456	AT1G15420	4.54773	11.0559
Chr1	5304163	5304425	AT1G15420	4.18805	9.26845
Chr1	5300761	5301206	AT1G15430	3.67317	7.50625
Chr1	5301281	5301456	AT1G15430	4.54773	11.0559
Chr1	5304163	5304425	AT1G15430	4.18805	9.26845
Chr1	5309509	5309806	AT1G15440	5.28861	13.927
Chr1	5339690	5339901	AT1G15520	4.76178	11.2494
Chr1	5341972	5342331	AT1G15530	5.19121	12.5997
Chr1	5339690	5339901	AT1G15540	4.76178	11.2494
Chr1	5341972	5342331	AT1G15540	5.19121	12.5997
Chr1	5380813	5380999	AT1G15660	4.61118	10.2491
Chr1	5386680	5387460	AT1G15670	3.34336	8.04125
Chr1	5387630	5387977	AT1G15670	4.00972	8.01278
Chr1	5388248	5388775	AT1G15670	4.61118	10.2491
Chr1	5388932	5389041	AT1G15670	3.20778	5.32668
Chr1	5390822	5391195	AT1G15680	4.99986	13.5498
Chr1	5390126	5390769	AT1G15680	5.77212	16.6914
Chr1	5396083	5396247	AT1G15690	3.20778	5.32668
Chr1	5398650	5399006	AT1G15690	4.58586	10.5107
Chr1	5421034	5421620	AT1G15750	4.9386	15.4714
Chr1	5442120	5442396	AT1G15800	3.88225	8.26171
Chr1	5443530	5443672	AT1G15800	3.03789	4.96902
Chr1	5442120	5442396	AT1G15810	3.88225	8.26171
Chr1	5443530	5443672	AT1G15810	3.03789	4.96902
Chr1	5518010	5518346	AT1G16110	6.08279	17.4846
Chr1	5532016	5532221	AT1G16150	3.2924	7.23332
Chr1	5532016	5532221	AT1G16160	3.2924	7.23332
Chr1	5543039	5543145	AT1G16190	3.74405	7.41902
Chr1	5619455	5619639	AT1G16470	3.56677	8.45926
Chr1	5686345	5686588	AT1G16630	3.32334	6.21886
Chr1	5685241	5685412	AT1G16630	3.38288	7.02999
Chr1	5686345	5686588	AT1G16640	3.32334	6.21886
Chr1	5685241	5685412	AT1G16640	3.38288	7.02999
Chr1	5686345	5686588	AT1G16650	3.32334	6.21886
Chr1	5685241	5685412	AT1G16650	3.38288	7.02999
Chr1	5758333	5758439	AT1G16820	3.35517	5.85056
Chr1	5758502	5758844	AT1G16820	3.59391	6.59215
Chr1	5758333	5758439	AT1G16825	3.35517	5.85056
Chr1	5758502	5758844	AT1G16825	3.59391	6.59215
Chr1	5758333	5758439	AT1G16830	3.35517	5.85056
Chr1	5758502	5758844	AT1G16830	3.59391	6.59215
Chr1	5765812	5765934	AT1G16840	3.20778	5.32668
Chr1	5765812	5765934	AT1G16850	3.20778	5.32668
Chr1	5766404	5766520	AT1G16850	3.60875	6.62405
Chr1	5765812	5765934	AT1G16858	3.20778	5.32668
Chr1	5766404	5766520	AT1G16858	3.60875	6.62405
Chr1	5765812	5765934	AT1G16860	3.20778	5.32668
Chr1	5766404	5766520	AT1G16860	3.60875	6.62405
Chr1	5789170	5789363	AT1G16920	2.38389	4.43007
Chr1	5789170	5789363	AT1G16930	2.38389	4.43007
Chr1	5789170	5789363	AT1G16940	2.38389	4.43007
Chr1	5836007	5836166	AT1G17060	3.60875	6.62405
Chr1	5836007	5836166	AT1G17070	3.60875	6.62405
Chr1	5844157	5844289	AT1G17090	3.38288	7.02999
Chr1	5844157	5844289	AT1G17100	3.38288	7.02999
Chr1	5851526	5851778	AT1G17110	3.49825	6.85226
Chr1	5851526	5851778	AT1G17120	3.49825	6.85226
Chr1	5851526	5851778	AT1G17130	3.49825	6.85226
Chr1	5920253	5920873	AT1G17280	5.61361	14.3314
Chr1	5922066	5922203	AT1G17280	4.00972	8.01278
Chr1	5920253	5920873	AT1G17285	5.61361	14.3314
Chr1	5920253	5920873	AT1G17290	5.61361	14.3314
Chr1	5922066	5922203	AT1G17290	4.00972	8.01278
Chr1	5922522	5922638	AT1G17290	2.76781	4.71993
Chr1	5926500	5926627	AT1G17300	4.21021	8.73872
Chr1	5926500	5926627	AT1G17330	4.21021	8.73872
Chr1	5945050	5945207	AT1G17360	3.84419	8.9629
Chr1	5954965	5955222	AT1G17370	5.35871	13.7276
Chr1	5954965	5955222	AT1G17380	5.35871	13.7276
Chr1	5957561	5957853	AT1G17380	3.40827	5.96335
Chr1	5957933	5958328	AT1G17380	5.21297	17.0266
Chr1	5968105	5968228	AT1G17410	3.40827	5.96335
Chr1	5976446	5976564	AT1G17420	3.40827	5.96335
Chr1	5977099	5977226	AT1G17420	3.20778	5.32668
Chr1	5977313	5977425	AT1G17420	2.78253	4.41725
Chr1	5979266	5979526	AT1G17430	5.70477	14.9369
Chr1	6016311	6016437	AT1G17500	3.32781	5.79215
Chr1	6033890	6034129	AT1G17540	4.89756	12.5932
Chr1	6033890	6034129	AT1G17550	4.89756	12.5932
Chr1	6038591	6038971	AT1G17560	4.78393	10.9686
Chr1	6038591	6038971	AT1G17580	4.78393	10.9686
Chr1	6061288	6061459	AT1G17620	3.35916	6.07982
Chr1	6061963	6062153	AT1G17620	4.62237	10.918
Chr1	6061288	6061459	AT1G17630	3.35916	6.07982
Chr1	6063379	6063494	AT1G17630	2.82124	4.33045
Chr1	6063586	6063849	AT1G17630	3.51842	6.66383
Chr1	6061963	6062153	AT1G17630	4.62237	10.918
Chr1	6075724	6076149	AT1G17665	5.8141	15.1953
Chr1	6075724	6076149	AT1G17680	5.8141	15.1953
Chr1	6098206	6098341	AT1G17720	3.00729	4.71539
Chr1	6098206	6098341	AT1G17730	3.00729	4.71539
Chr1	6100979	6101115	AT1G17744	2.97352	5.01784
Chr1	6098206	6098341	AT1G17745	3.00729	4.71539
Chr1	6148994	6149110	AT1G17850	2.60458	3.72098
Chr1	6148994	6149110	AT1G17860	2.60458	3.72098
Chr1	6155765	6155949	AT1G17880	4.49499	9.98451
Chr1	6155765	6155949	AT1G17890	4.49499	9.98451
Chr1	6155765	6155949	AT1G17910	4.49499	9.98451
Chr1	6174303	6174838	AT1G17940	7.41799	22.5952
Chr1	6174303	6174838	AT1G17950	7.41799	22.5952
Chr1	6213278	6213463	AT1G18050	3.61895	6.88892
Chr1	6213278	6213463	AT1G18060	3.61895	6.88892
Chr1	6231557	6231681	AT1G18100	3.40827	5.96335
Chr1	6247815	6247965	AT1G18150	4.4107	9.48444
Chr1	6247815	6247965	AT1G18160	4.4107	9.48444
Chr1	6267080	6267706	AT1G18200	7.2175	21.6264
Chr1	6267080	6267706	AT1G18210	7.2175	21.6264
Chr1	6299047	6299332	AT1G18300	3.70395	9.09653
Chr1	6308053	6308221	AT1G18330	3.14843	5.60703
Chr1	6324846	6324986	AT1G18370	3.33324	5.80377
Chr1	6324846	6324986	AT1G18390	3.33324	5.80377
Chr1	6345651	6345942	AT1G18440	4.58703	10.8331
Chr1	6345651	6345942	AT1G18450	4.58703	10.8331
Chr1	6361274	6361469	AT1G18470	2.59538	5.06116
Chr1	6361274	6361469	AT1G18480	2.59538	5.06116
Chr1	6361274	6361469	AT1G18485	2.59538	5.06116
Chr1	6463480	6465940	AT1G18740	9.39103	47.3184
Chr1	6463480	6465940	AT1G18750	9.39103	47.3184
Chr1	6488688	6488836	AT1G18810	3.32334	6.21886
Chr1	6488688	6488836	AT1G18830	3.32334	6.21886
Chr1	6508237	6508395	AT1G18850	3.20778	5.32668
Chr1	6508237	6508395	AT1G18860	3.20778	5.32668
Chr1	6528425	6528664	AT1G18900	5.15689	12.52
Chr1	6555777	6556054	AT1G18970	5.40178	13.8307
Chr1	6555777	6556054	AT1G18980	5.40178	13.8307
Chr1	6562697	6562874	AT1G19000	2.33212	3.5252
Chr1	6562697	6562874	AT1G19010	2.33212	3.5252
Chr1	6568052	6568314	AT1G19020	6.81653	19.7245
Chr1	6568052	6568314	AT1G19025	6.81653	19.7245
Chr1	6568799	6568995	AT1G19025	3.67317	7.50625
Chr1	6601700	6602003	AT1G19110	3.56677	8.45926
Chr1	6619150	6619827	AT1G19180	6.61604	18.7922
Chr1	6619899	6620406	AT1G19180	5.24738	14.1907
Chr1	6620634	6621693	AT1G19180	6.81653	19.7245
Chr1	6621747	6624415	AT1G19180	11.0195	46.8709
Chr1	6619899	6620406	AT1G19190	5.24738	14.1907
Chr1	6620634	6621693	AT1G19190	6.81653	19.7245
Chr1	6621747	6624415	AT1G19190	11.0195	46.8709
Chr1	6621747	6624415	AT1G19200	11.0195	46.8709
Chr1	6625289	6625435	AT1G19200	3.52932	6.68835
Chr1	6627682	6627888	AT1G19200	3.90687	9.93774
Chr1	6627682	6627888	AT1G19210	3.90687	9.93774
Chr1	6633368	6633523	AT1G19220	3.20778	5.32668
Chr1	6634798	6635006	AT1G19220	3.00729	4.71539
Chr1	6635074	6635366	AT1G19220	3.53665	7.65652
Chr1	6677657	6677877	AT1G19310	5.6961	21.6535
Chr1	6675288	6675451	AT1G19320	3.40827	5.96335
Chr1	6677657	6677877	AT1G19320	5.6961	21.6535
Chr1	6683678	6683784	AT1G19330	4.00972	8.01278
Chr1	6683678	6683784	AT1G19340	4.00972	8.01278
Chr1	6688327	6688601	AT1G19350	4.58003	10.8162
Chr1	6697868	6698041	AT1G19380	2.95644	4.97965
Chr1	6754094	6754521	AT1G19490	3.00578	7.38616
Chr1	6754094	6754521	AT1G19500	3.00578	7.38616
Chr1	6765548	6765654	AT1G19540	2.95074	4.59928
Chr1	6812920	6813032	AT1G19700	3.01405	4.91822
Chr1	6812920	6813032	AT1G19710	3.01405	4.91822
Chr1	6832157	6832273	AT1G19770	3.4394	6.25658
Chr1	6862161	6862494	AT1G19835	4.30549	11.0461
Chr1	6883042	6883544	AT1G19850	4.08633	11.8687
Chr1	6884647	6884828	AT1G19850	4.21021	8.73872
Chr1	6885999	6886202	AT1G19850	3.60875	6.62405
Chr1	6899835	6899960	AT1G19870	2.76781	4.71993
Chr1	6904677	6904824	AT1G19880	3.49825	6.85226
Chr1	6904677	6904824	AT1G19890	3.49825	6.85226
Chr1	6946261	6946564	AT1G20050	4.08633	11.8687
Chr1	6948817	6948968	AT1G20050	4.4107	9.48444
Chr1	6958434	6958558	AT1G20070	3.7999	7.28723
Chr1	6959173	6959754	AT1G20070	8.01945	25.5696
Chr1	6958434	6958558	AT1G20080	3.7999	7.28723
Chr1	6959173	6959754	AT1G20080	8.01945	25.5696
Chr1	6969879	6970105	AT1G20100	2.92158	5.26627
Chr1	6970221	6970353	AT1G20100	3.32334	6.21886
Chr1	6970403	6970638	AT1G20100	3.84808	8.17993
Chr1	6970723	6971457	AT1G20100	6.94817	21.4328
Chr1	6969879	6970105	AT1G20110	2.92158	5.26627
Chr1	6970221	6970353	AT1G20110	3.32334	6.21886
Chr1	6970403	6970638	AT1G20110	3.84808	8.17993
Chr1	6970723	6971457	AT1G20110	6.94817	21.4328
Chr1	6970723	6971457	AT1G20120	6.94817	21.4328
Chr1	6995182	6995484	AT1G20160	5.8141	15.1953
Chr1	6995182	6995484	AT1G20180	5.8141	15.1953
Chr1	7004429	7004661	AT1G20200	4.95855	11.7088
Chr1	7016397	7016618	AT1G20240	6.30525	17.6084
Chr1	7016397	7016618	AT1G20260	6.30525	17.6084
Chr1	7031609	7031728	AT1G20290	4.00972	8.01278
Chr1	7031609	7031728	AT1G20310	4.00972	8.01278
Chr1	7031814	7032282	AT1G20310	3.01803	6.07634
Chr1	7040618	7040916	AT1G20330	3.32334	6.21886
Chr1	7043455	7043582	AT1G20340	4.12489	8.83264
Chr1	7040618	7040916	AT1G20350	3.32334	6.21886
Chr1	7043455	7043582	AT1G20350	4.12489	8.83264
Chr1	7082523	7082857	AT1G20410	6.21507	16.9664
Chr1	7083714	7083924	AT1G20410	2.97188	6.32911
Chr1	7084163	7084622	AT1G20410	7.08178	21.2963
Chr1	7082523	7082857	AT1G20430	6.21507	16.9664
Chr1	7083714	7083924	AT1G20430	2.97188	6.32911
Chr1	7084163	7084622	AT1G20430	7.08178	21.2963
Chr1	7084699	7085875	AT1G20430	6.44762	24.5484
Chr1	7083714	7083924	AT1G20440	2.97188	6.32911
Chr1	7084163	7084622	AT1G20440	7.08178	21.2963
Chr1	7084699	7085875	AT1G20440	6.44762	24.5484
Chr1	7086511	7086793	AT1G20440	4.00972	8.01278
Chr1	7087197	7087331	AT1G20440	3.80924	7.30756
Chr1	7087827	7088101	AT1G20450	3.60875	6.62405
Chr1	7088243	7089342	AT1G20450	5.62452	19.4425
Chr1	7089743	7089849	AT1G20450	3.20778	5.32668
Chr1	7090005	7090301	AT1G20450	5.21264	12.6493
Chr1	7090527	7090664	AT1G20450	3.00729	4.71539
Chr1	7090974	7091081	AT1G20450	3.00729	4.71539
Chr1	7087827	7088101	AT1G20460	3.60875	6.62405
Chr1	7088243	7089342	AT1G20460	5.62452	19.4425
Chr1	7089743	7089849	AT1G20460	3.20778	5.32668
Chr1	7090005	7090301	AT1G20460	5.21264	12.6493
Chr1	7090527	7090664	AT1G20460	3.00729	4.71539
Chr1	7090974	7091081	AT1G20460	3.00729	4.71539
Chr1	7090005	7090301	AT1G20470	5.21264	12.6493
Chr1	7090527	7090664	AT1G20470	3.00729	4.71539
Chr1	7090974	7091081	AT1G20470	3.00729	4.71539
Chr1	7099813	7100120	AT1G20490	5.58124	15.0283
Chr1	7105866	7106208	AT1G20510	3.34336	8.04125
Chr1	7105866	7106208	AT1G20520	3.34336	8.04125
Chr1	7139511	7139629	AT1G20610	3.80924	7.30756
Chr1	7139511	7139629	AT1G20620	3.80924	7.30756
Chr1	7150502	7150608	AT1G20640	3.40827	5.96335
Chr1	7150656	7150800	AT1G20640	3.00729	4.71539
Chr1	7176508	7176702	AT1G20693	2.7986	4.45249
Chr1	7176508	7176702	AT1G20696	2.7986	4.45249
Chr1	7216726	7217147	AT1G20770	6.21285	18.6602
Chr1	7216726	7217147	AT1G20780	6.21285	18.6602
Chr1	7235919	7236056	AT1G20823	3.80924	7.30756
Chr1	7236125	7236395	AT1G20823	4.81167	11.0319
Chr1	7242558	7242923	AT1G20830	7.27253	23.6866
Chr1	7267383	7267692	AT1G20880	5.01216	11.8322
Chr1	7267383	7267692	AT1G20890	5.01216	11.8322
Chr1	7267942	7268052	AT1G20890	3.20778	5.32668
Chr1	7270104	7270253	AT1G20900	3.22379	5.77756
Chr1	7270331	7270924	AT1G20900	8.90885	32.6895
Chr1	7310358	7310564	AT1G20960	2.98005	4.65956
Chr1	7310956	7311070	AT1G20960	4.34914	9.34586
Chr1	7310358	7310564	AT1G20967	2.98005	4.65956
Chr1	7310956	7311070	AT1G20967	4.34914	9.34586
Chr1	7310358	7310564	AT1G20970	2.98005	4.65956
Chr1	7310956	7311070	AT1G20970	4.34914	9.34586
Chr1	7321312	7321475	AT1G20980	3.21953	7.45441
Chr1	7322769	7323082	AT1G20980	2.60648	4.48285
Chr1	7324199	7324495	AT1G20980	3.60875	6.62405
Chr1	7334251	7334424	AT1G21000	2.46028	3.69573
Chr1	7336026	7336295	AT1G21000	3.40827	5.96335
Chr1	7336346	7336479	AT1G21000	4.21021	8.73872
Chr1	7336853	7336960	AT1G21000	3.53665	7.65652
Chr1	7342138	7342396	AT1G21010	3.38288	7.02999
Chr1	7343880	7344109	AT1G21010	5.21264	12.6493
Chr1	7456688	7456839	AT1G21310	4.4107	9.48444
Chr1	7488636	7489124	AT1G21380	7.41799	22.5952
Chr1	7488636	7489124	AT1G21390	7.41799	22.5952
Chr1	7491049	7491569	AT1G21390	6.21507	16.9664
Chr1	7488636	7489124	AT1G21395	7.41799	22.5952
Chr1	7491049	7491569	AT1G21395	6.21507	16.9664
Chr1	7491049	7491569	AT1G21400	6.21507	16.9664
Chr1	7494130	7494360	AT1G21410	4.32775	9.29748
Chr1	7497311	7497516	AT1G21430	3.18741	5.48938
Chr1	7499622	7499918	AT1G21430	7.73592	26.3842
Chr1	7570913	7571126	AT1G21590	2.76781	4.71993
Chr1	7570913	7571126	AT1G21610	2.76781	4.71993
Chr1	7640083	7640280	AT1G21738	2.74367	4.994
Chr1	7640083	7640280	AT1G21740	2.74367	4.994
Chr1	7663185	7664309	AT1G21830	5.61361	14.3314
Chr1	7663185	7664309	AT1G21835	5.61361	14.3314
Chr1	7664844	7665097	AT1G21835	4.21021	8.73872
Chr1	7663185	7664309	AT1G21840	5.61361	14.3314
Chr1	7664844	7665097	AT1G21840	4.21021	8.73872
Chr1	7692377	7692587	AT1G21900	3.80924	7.30756
Chr1	7694150	7694453	AT1G21900	3.40827	5.96335
Chr1	7692377	7692587	AT1G21910	3.80924	7.30756
Chr1	7694150	7694453	AT1G21910	3.40827	5.96335
Chr1	7732064	7732561	AT1G21975	7.81797	26.6
Chr1	7732064	7732561	AT1G21980	7.81797	26.6
Chr1	7732908	7733105	AT1G21980	3.80924	7.30756
Chr1	7733213	7733539	AT1G21980	3.60875	6.62405
Chr1	7782345	7782629	AT1G22060	5.42229	15.0107
Chr1	7782345	7782629	AT1G22065	5.42229	15.0107
Chr1	7788236	7788389	AT1G22070	4.61118	10.2491
Chr1	7812398	7812517	AT1G22130	2.46028	3.69573
Chr1	7832328	7833070	AT1G22180	4.02299	8.87247
Chr1	7832328	7833070	AT1G22190	4.02299	8.87247
Chr1	7834508	7834989	AT1G22190	4.54773	11.0559
Chr1	7835830	7838047	AT1G22210	7.78614	39.8047
Chr1	7851099	7851231	AT1G22240	3.80924	7.30756
Chr1	7872637	7873068	AT1G22280	4.61118	10.2491
Chr1	7873483	7873702	AT1G22280	3.80924	7.30756
Chr1	7883991	7884645	AT1G22310	6.81653	19.7245
Chr1	7883991	7884645	AT1G22330	6.81653	19.7245
Chr1	7897611	7897832	AT1G22360	4.14432	8.87763
Chr1	7906858	7907001	AT1G22400	5.21264	12.6493
Chr1	7907098	7907204	AT1G22400	3.20778	5.32668
Chr1	7907370	7907896	AT1G22400	5.61361	14.3314
Chr1	7908384	7908496	AT1G22400	3.60875	6.62405
Chr1	7908384	7908496	AT1G22410	3.60875	6.62405
Chr1	7909636	7909891	AT1G22410	3.42958	7.838
Chr1	7932327	7932441	AT1G22460	3.20778	5.32668
Chr1	7932327	7932441	AT1G22470	3.20778	5.32668
Chr1	7933937	7934324	AT1G22470	3.49825	6.85226
Chr1	7933937	7934324	AT1G22480	3.49825	6.85226
Chr1	7991629	7991763	AT1G22610	3.00729	4.71539
Chr1	7992361	7992579	AT1G22610	3.60875	6.62405
Chr1	7993835	7994025	AT1G22610	3.80924	7.30756
Chr1	8004639	8004751	AT1G22620	3.22912	6.42222
Chr1	8004639	8004751	AT1G22640	3.22912	6.42222
Chr1	8061735	8061841	AT1G22767	3.20778	5.32668
Chr1	8060898	8061228	AT1G22767	5.53563	17.2285
Chr1	8061735	8061841	AT1G22770	3.20778	5.32668
Chr1	8060898	8061228	AT1G22770	5.53563	17.2285
Chr1	8075640	8075849	AT1G22810	4.56406	10.4596
Chr1	8076529	8076685	AT1G22810	3.00932	4.90814
Chr1	8075640	8075849	AT1G22830	4.56406	10.4596
Chr1	8076529	8076685	AT1G22830	3.00932	4.90814
Chr1	8075640	8075849	AT1G22840	4.56406	10.4596
Chr1	8076529	8076685	AT1G22840	3.00932	4.90814
Chr1	8145137	8145320	AT1G23010	3.40827	5.96335
Chr1	8153537	8153701	AT1G23020	2.74367	4.994
Chr1	8153537	8153701	AT1G23030	2.74367	4.994
Chr1	8166437	8166579	AT1G23050	3.20778	5.32668
Chr1	8298208	8298623	AT1G23360	2.28025	3.99538
Chr1	8309020	8309248	AT1G23390	4.61118	10.2491
Chr1	8309338	8309540	AT1G23390	3.80924	7.30756
Chr1	8321391	8321828	AT1G23440	3.67317	7.50625
Chr1	8321391	8321828	AT1G23450	3.67317	7.50625
Chr1	8383169	8383459	AT1G23700	4.68737	11.0732
Chr1	8383169	8383459	AT1G23710	4.68737	11.0732
Chr1	8384662	8385205	AT1G23710	7.17142	23.9006
Chr1	8384662	8385205	AT1G23720	7.17142	23.9006
Chr1	8385809	8385933	AT1G23720	3.80942	7.56687
Chr1	8386690	8386878	AT1G23720	3.01803	6.07634
Chr1	8420045	8420151	AT1G23820	3.7685	7.21872
Chr1	8430042	8430251	AT1G23860	5.15689	12.52
Chr1	8430613	8431105	AT1G23860	5.24738	14.1907
Chr1	8430042	8430251	AT1G23870	5.15689	12.52
Chr1	8430613	8431105	AT1G23870	5.24738	14.1907
Chr1	8440831	8441134	AT1G23890	3.53665	7.65652
Chr1	8440831	8441134	AT1G23900	3.53665	7.65652
Chr1	8495582	8495810	AT1G24000	4.00972	8.01278
Chr1	8520219	8520464	AT1G24070	4.95855	11.7088
Chr1	8520219	8520464	AT1G24090	4.95855	11.7088
Chr1	8520219	8520464	AT1G24095	4.95855	11.7088
Chr1	8525065	8525349	AT1G24100	2.47656	4.28982
Chr1	8525065	8525349	AT1G24110	2.47656	4.28982
Chr1	8548495	8548690	AT1G24150	3.00729	4.71539
Chr1	8549087	8549301	AT1G24150	3.60875	6.62405
Chr1	8549087	8549301	AT1G24159	3.60875	6.62405
Chr1	8558931	8559215	AT1G24170	4.71346	10.8068
Chr1	8778043	8778327	AT1G24822	3.22379	5.77756
Chr1	8778043	8778327	AT1G24851	3.22379	5.77756
Chr1	8781229	8781352	AT1G24881	3.07535	5.83402
Chr1	8800617	8800763	AT1G24996	4.1979	9.58311
Chr1	8800617	8800763	AT1G25025	4.1979	9.58311
Chr1	8815004	8815140	AT1G25097	2.19493	3.08081
Chr1	8815004	8815140	AT1G25112	2.19493	3.08081
Chr1	8815004	8815140	AT1G25141	2.19493	3.08081
Chr1	8815004	8815140	AT1G25145	2.19493	3.08081
Chr1	8829446	8829636	AT1G25180	3.32334	6.21886
Chr1	8829446	8829636	AT1G25210	3.32334	6.21886
Chr1	8839581	8839758	AT1G25220	4.83858	11.4299
Chr1	8860547	8860812	AT1G25275	3.48378	6.3536
Chr1	8860547	8860812	AT1G25280	3.48378	6.3536
Chr1	8909631	8909866	AT1G25390	3.75608	7.19156
Chr1	8909917	8910025	AT1G25390	3.184	5.27704
Chr1	8910645	8910767	AT1G25390	3.32334	6.21886
Chr1	8910645	8910767	AT1G25400	3.32334	6.21886
Chr1	8910883	8911305	AT1G25400	4.37075	9.3946
Chr1	8911363	8911563	AT1G25400	2.04983	3.40068
Chr1	8911617	8912399	AT1G25400	5.21297	17.0266
Chr1	8911617	8912399	AT1G25420	5.21297	17.0266
Chr1	8938064	8938418	AT1G25450	4.61302	12.5107
Chr1	8961855	8961967	AT1G25510	3.31698	5.76899
Chr1	8961855	8961967	AT1G25520	3.31698	5.76899
Chr1	8974861	8975212	AT1G25540	5.41313	13.4825
Chr1	8975323	8975459	AT1G25540	3.00729	4.71539
Chr1	8975624	8976025	AT1G25540	6.45823	22.3722
Chr1	8976239	8976493	AT1G25540	5.41313	13.4825
Chr1	8974861	8975212	AT1G25550	5.41313	13.4825
Chr1	8975323	8975459	AT1G25550	3.00729	4.71539
Chr1	8975624	8976025	AT1G25550	6.45823	22.3722
Chr1	8976239	8976493	AT1G25550	5.41313	13.4825
Chr1	8981880	8981986	AT1G25560	3.53665	7.65652
Chr1	8982181	8983290	AT1G25560	5.54984	17.6564
Chr1	8983672	8984085	AT1G25560	3.69042	8.30105
Chr1	8984212	8984440	AT1G25560	3.48378	6.3536
Chr1	9004656	9004770	AT1G25682	3.00729	4.71539
Chr1	9047079	9047185	AT1G26160	3.13838	5.38239
Chr1	9092368	9092781	AT1G26270	5.61361	14.3314
Chr1	9094111	9094219	AT1G26270	3.80924	7.30756
Chr1	9094391	9094506	AT1G26270	4.4107	9.48444
Chr1	9094111	9094219	AT1G26290	3.80924	7.30756
Chr1	9094391	9094506	AT1G26290	4.4107	9.48444
Chr1	9143751	9143970	AT1G26420	6.21507	16.9664
Chr1	9158073	9158382	AT1G26480	4.61302	12.5107
Chr1	9158073	9158382	AT1G26500	4.61302	12.5107
Chr1	9184438	9184593	AT1G26580	3.13205	5.16816
Chr1	9203829	9204035	AT1G26630	6.21507	16.9664
Chr1	9253403	9253596	AT1G26761	3.40827	5.96335
Chr1	9253403	9253596	AT1G26762	3.40827	5.96335
Chr1	9295577	9295701	AT1G26820	3.88225	8.26171
Chr1	9295577	9295701	AT1G26830	3.88225	8.26171
Chr1	9295577	9295701	AT1G26840	3.88225	8.26171
Chr1	9325919	9326093	AT1G26916	5.41313	13.4825
Chr1	9325919	9326093	AT1G26920	5.41313	13.4825
Chr1	9328505	9328645	AT1G26920	4.21021	8.73872
Chr1	9328690	9328828	AT1G26920	4.72264	11.8168
Chr1	9329646	9329874	AT1G26921	3.49825	6.85226
Chr1	9338129	9338598	AT1G26930	4.21021	8.73872
Chr1	9339906	9340059	AT1G26940	5.41313	13.4825
Chr1	9342848	9342966	AT1G26940	3.80924	7.30756
Chr1	9343040	9343152	AT1G26940	4.13104	8.56193
Chr1	9353815	9354052	AT1G26960	2.88085	5.52545
Chr1	9358475	9358800	AT1G26970	5.41313	13.4825
Chr1	9411274	9411451	AT1G27100	3.0957	6.8835
Chr1	9452115	9452273	AT1G27200	3.99324	7.97648
Chr1	9481163	9481287	AT1G27290	2.92675	4.91304
Chr1	9481357	9481516	AT1G27290	3.74433	7.67424
Chr1	9481163	9481287	AT1G27300	2.92675	4.91304
Chr1	9481357	9481516	AT1G27300	3.74433	7.67424
Chr1	9482842	9483046	AT1G27300	3.32334	6.21886
Chr1	9483088	9483383	AT1G27300	3.69042	8.30105
Chr1	9484106	9484224	AT1G27310	2.92158	5.26627
Chr1	9484488	9484749	AT1G27310	3.49825	6.85226
Chr1	9485903	9486021	AT1G27310	3.14746	5.20052
Chr1	9484106	9484224	AT1G27320	2.92158	5.26627
Chr1	9484488	9484749	AT1G27320	3.49825	6.85226
Chr1	9485903	9486021	AT1G27320	3.14746	5.20052
Chr1	9492641	9492854	AT1G27330	2.30011	4.29669
Chr1	9492641	9492854	AT1G27340	2.30011	4.29669
Chr1	9493575	9493681	AT1G27340	3.01405	4.91822
Chr1	9499447	9499640	AT1G27350	3.12187	5.14672
Chr1	9499447	9499640	AT1G27360	3.12187	5.14672
Chr1	9574970	9575123	AT1G27570	4.21021	8.73872
Chr1	9641728	9641834	AT1G27700	2.37076	3.10842
Chr1	9641728	9641834	AT1G27710	2.37076	3.10842
Chr1	9645362	9645473	AT1G27720	3.25705	6.06512
Chr1	9646173	9646311	AT1G27720	2.50739	3.52056
Chr1	9646474	9646611	AT1G27720	2.35274	3.8283
Chr1	9646675	9649537	AT1G27720	13.224	69.0522
Chr1	9646675	9649537	AT1G27730	13.224	69.0522
Chr1	9649880	9650250	AT1G27730	5.01216	11.8322
Chr1	9661963	9662073	AT1G27752	3.6922	8.30571
Chr1	9667819	9667932	AT1G27760	3.3116	5.75746
Chr1	9676214	9676374	AT1G27770	2.72422	5.27239
Chr1	9696545	9696702	AT1G27840	3.04754	4.98952
Chr1	9696545	9696702	AT1G27850	3.04754	4.98952
Chr1	9725417	9725557	AT1G27910	4.00972	8.01278
Chr1	9725417	9725557	AT1G27920	4.00972	8.01278
Chr1	9832539	9832689	AT1G28140	3.1232	5.75061
Chr1	9845925	9846181	AT1G28180	4.61118	10.2491
Chr1	9845925	9846181	AT1G28190	4.61118	10.2491
Chr1	9848879	9849051	AT1G28190	4.00972	8.01278
Chr1	9885409	9885730	AT1G28280	4.81167	11.0319
Chr1	9885772	9885905	AT1G28280	2.97352	5.01784
Chr1	9887368	9887807	AT1G28280	4.81167	11.0319
Chr1	9887954	9888143	AT1G28280	3.80924	7.30756
Chr1	9884759	9885071	AT1G28281	3.14843	5.60703
Chr1	9885409	9885730	AT1G28281	4.81167	11.0319
Chr1	9885772	9885905	AT1G28281	2.97352	5.01784
Chr1	9887368	9887807	AT1G28281	4.81167	11.0319
Chr1	9934208	9934326	AT1G28330	3.84808	8.17993
Chr1	9936145	9936319	AT1G28330	3.40827	5.96335
Chr1	9934208	9934326	AT1G28335	3.84808	8.17993
Chr1	9936145	9936319	AT1G28335	3.40827	5.96335
Chr1	9936145	9936319	AT1G28340	3.40827	5.96335
Chr1	9938731	9938966	AT1G28340	2.61405	4.19603
Chr1	9960018	9960178	AT1G28375	3.40827	5.96335
Chr1	9960258	9960364	AT1G28375	3.00729	4.71539
Chr1	9960018	9960178	AT1G28380	3.40827	5.96335
Chr1	9960258	9960364	AT1G28380	3.00729	4.71539
Chr1	9963378	9963658	AT1G28380	4.21021	8.73872
Chr1	10014101	10014502	AT1G28480	2.97188	6.32911
Chr1	10015082	10015343	AT1G28480	3.80924	7.30756
Chr1	10014101	10014502	AT1G28490	2.97188	6.32911
Chr1	10015082	10015343	AT1G28490	3.80924	7.30756
Chr1	10015082	10015343	AT1G28500	3.80924	7.30756
Chr1	10143673	10143854	AT1G29060	4.00972	8.01278
Chr1	10180254	10180440	AT1G29150	4.08633	11.8687
Chr1	10207308	10207477	AT1G29200	4.61118	10.2491
Chr1	10247452	10247627	AT1G29300	4.00972	8.01278
Chr1	10250185	10250359	AT1G29300	3.00729	4.71539
Chr1	10250185	10250359	AT1G29310	3.00729	4.71539
Chr1	10261050	10261524	AT1G29330	5.8063	15.5768
Chr1	10262761	10262868	AT1G29330	4.00972	8.01278
Chr1	10261050	10261524	AT1G29340	5.8063	15.5768
Chr1	10262761	10262868	AT1G29340	4.00972	8.01278
Chr1	10275777	10275939	AT1G29350	2.95377	4.78915
Chr1	10289540	10290102	AT1G29390	4.54773	11.0559
Chr1	10289540	10290102	AT1G29395	4.54773	11.0559
Chr1	10294352	10294465	AT1G29400	3.20778	5.32668
Chr1	10295688	10295799	AT1G29400	3.80924	7.30756
Chr1	10297522	10297687	AT1G29418	3.22912	6.42222
Chr1	10314132	10314257	AT1G29470	3.24832	5.62137
Chr1	10314132	10314257	AT1G29480	3.24832	5.62137
Chr1	10354587	10356566	AT1G29640	13.1184	60.8895
Chr1	10489918	10490024	AT1G29950	4.00972	8.01278
Chr1	10489918	10490024	AT1G29951	4.00972	8.01278
Chr1	10489918	10490024	AT1G29952	4.00972	8.01278
Chr1	10504204	10504392	AT1G29980	2.97098	7.64678
Chr1	10504974	10505125	AT1G29980	3.38549	6.13801
Chr1	10504204	10504392	AT1G29990	2.97098	7.64678
Chr1	10504974	10505125	AT1G29990	3.38549	6.13801
Chr1	10581382	10581661	AT1G30110	5.21264	12.6493
Chr1	10586731	10586930	AT1G30120	3.07535	5.83402
Chr1	10586731	10586930	AT1G30130	3.07535	5.83402
Chr1	10596243	10596408	AT1G30135	4.4107	9.48444
Chr1	10596243	10596408	AT1G30140	4.4107	9.48444
Chr1	10676941	10677173	AT1G30320	4.37282	10.3111
Chr1	10756639	10757037	AT1G30440	4.45869	9.90112
Chr1	10757789	10757909	AT1G30440	4.14463	8.59239
Chr1	10806479	10806681	AT1G30500	2.25685	3.69252
Chr1	10846417	10846548	AT1G30600	3.32334	6.21886
Chr1	10846417	10846548	AT1G30610	3.32334	6.21886
Chr1	10850745	10850890	AT1G30620	5.21264	12.6493
Chr1	10860285	10860613	AT1G30630	4.65659	11.3249
Chr1	10860285	10860613	AT1G30640	4.65659	11.3249
Chr1	10881301	10881594	AT1G30670	5.33758	13.3062
Chr1	10881301	10881594	AT1G30680	5.33758	13.3062
Chr1	10887337	10887663	AT1G30690	5.41313	13.4825
Chr1	10897623	10897769	AT1G30720	3.88969	7.74683
Chr1	10897623	10897769	AT1G30730	3.88969	7.74683
Chr1	10898292	10898400	AT1G30730	3.84419	8.9629
Chr1	10899927	10900532	AT1G30730	5.2011	13.3462
Chr1	10899927	10900532	AT1G30740	5.2011	13.3462
Chr1	10942284	10942498	AT1G30810	3.14843	5.60703
Chr1	10958660	10959003	AT1G30825	5.61361	14.3314
Chr1	10959679	10959866	AT1G30825	2.7986	4.45249
Chr1	11006620	11006736	AT1G30920	3.40827	5.96335
Chr1	11163846	11164062	AT1G31230	6.81653	19.7245
Chr1	11165052	11165183	AT1G31230	2.64699	3.9621
Chr1	11163846	11164062	AT1G31240	6.81653	19.7245
Chr1	11165052	11165183	AT1G31240	2.64699	3.9621
Chr1	11212840	11212958	AT1G31319	2.61405	4.19603
Chr1	11212840	11212958	AT1G31320	2.61405	4.19603
Chr1	11231066	11231261	AT1G31360	2.88085	5.52545
Chr1	11316482	11316688	AT1G31600	3.42958	7.838
Chr1	11316482	11316688	AT1G31620	3.42958	7.838
Chr1	11328935	11329065	AT1G31650	3.00729	4.71539
Chr1	11445208	11445444	AT1G31880	3.20778	5.32668
Chr1	11454693	11455105	AT1G31910	3.15522	6.64588
Chr1	11457018	11457157	AT1G31910	3.00729	4.71539
Chr1	11464768	11464955	AT1G31920	4.02299	8.87247
Chr1	11464768	11464955	AT1G31930	4.02299	8.87247
Chr1	11473200	11473375	AT1G31940	4.81167	11.0319
Chr1	11473200	11473375	AT1G31950	4.81167	11.0319
Chr1	11531782	11532187	AT1G32060	4.61118	10.2491
Chr1	11545685	11545834	AT1G32090	3.40827	5.96335
Chr1	11670625	11670731	AT1G32350	2.25685	3.69252
Chr1	11670625	11670731	AT1G32360	2.25685	3.69252
Chr1	11671490	11671704	AT1G32360	3.40827	5.96335
Chr1	11671490	11671704	AT1G32361	3.40827	5.96335
Chr1	11774221	11774459	AT1G32550	5.01216	11.8322
Chr1	11774828	11775133	AT1G32550	4.72264	11.8168
Chr1	11774221	11774459	AT1G32560	5.01216	11.8322
Chr1	11774221	11774459	AT1G32570	5.01216	11.8322
Chr1	11774828	11775133	AT1G32570	4.72264	11.8168
Chr1	11797156	11797399	AT1G32610	6.8216	22.0304
Chr1	11797156	11797399	AT1G32630	6.8216	22.0304
Chr1	11799283	11799395	AT1G32640	3.20778	5.32668
Chr1	11799623	11799902	AT1G32640	3.87086	7.70478
Chr1	11799962	11800297	AT1G32640	3.42958	7.838
Chr1	11800354	11800828	AT1G32640	3.2924	7.23332
Chr1	11800973	11801344	AT1G32640	6.81653	19.7245
Chr1	11821674	11821780	AT1G32690	3.80924	7.30756
Chr1	11830897	11831411	AT1G32710	4.37282	10.3111
Chr1	11832864	11832981	AT1G32710	2.80681	4.13096
Chr1	11830897	11831411	AT1G32720	4.37282	10.3111
Chr1	11832864	11832981	AT1G32720	2.80681	4.13096
Chr1	11874511	11874795	AT1G32780	5.01216	11.8322
Chr1	11909470	11909616	AT1G32860	3.20778	5.32668
Chr1	11909470	11909616	AT1G32870	3.20778	5.32668
Chr1	11927696	11928063	AT1G32920	7.96095	25.9412
Chr1	11928285	11930525	AT1G32920	6.85917	27.2267
Chr1	11927696	11928063	AT1G32928	7.96095	25.9412
Chr1	11928285	11930525	AT1G32928	6.85917	27.2267
Chr1	11931001	11931454	AT1G32928	6.01459	16.0738
Chr1	11966254	11966374	AT1G33030	2.83326	4.70165
Chr1	11966254	11966374	AT1G33040	2.83326	4.70165
Chr1	11978479	11978836	AT1G33060	4.81167	11.0319
Chr1	12010551	12010864	AT1G33120	5.61361	14.3314
Chr1	12022972	12023228	AT1G33140	5.09077	13.0754
Chr1	12022972	12023228	AT1G33170	5.09077	13.0754
Chr1	12059453	12059741	AT1G33250	3.80942	7.56687
Chr1	12083895	12084001	AT1G33330	3.20778	5.32668
Chr1	12083895	12084001	AT1G33340	3.20778	5.32668
Chr1	12123567	12123680	AT1G33420	3.67317	7.50625
Chr1	12168173	12168295	AT1G33560	3.80924	7.30756
Chr1	12177464	12177891	AT1G33590	4.4107	9.48444
Chr1	12177464	12177891	AT1G33600	4.4107	9.48444
Chr1	12188778	12188943	AT1G33607	3.40827	5.96335
Chr1	12188778	12188943	AT1G33610	3.40827	5.96335
Chr1	12188778	12188943	AT1G33612	3.40827	5.96335
Chr1	12238987	12239103	AT1G33770	2.97352	5.01784
Chr1	12355249	12355531	AT1G33990	3.49825	6.85226
Chr1	12454890	12455074	AT1G34200	5.0979	12.3825
Chr1	12454890	12455074	AT1G34210	5.0979	12.3825
Chr1	12548570	12548767	AT1G34370	5.34639	13.3268
Chr1	12550036	12550238	AT1G34370	5.21264	12.6493
Chr1	12582572	12582721	AT1G34419	3.20778	5.32668
Chr1	12582572	12582721	AT1G34420	3.20778	5.32668
Chr1	12737965	12738090	AT1G34750	2.97352	5.01784
Chr1	12851665	12851791	AT1G35140	3.7499	7.4323
Chr1	13030999	13031197	AT1G35430	3.70578	7.58343
Chr1	13071095	13071293	AT1G35510	4.00972	8.01278
Chr1	13224476	13224584	AT1G35720	3.77943	7.49918
Chr1	13280342	13280504	AT1G35780	3.00729	4.71539
Chr1	14019056	14019190	AT1G36970	2.92158	5.26627
Chr1	16137535	16137754	AT1G42990	4.21021	8.73872
Chr1	16137535	16137754	AT1G43000	4.21021	8.73872
Chr1	16263647	16263830	AT1G43160	2.76781	4.71993
Chr1	16263647	16263830	AT1G43170	2.76781	4.71993
Chr1	16263885	16264126	AT1G43170	6.41556	17.8727
Chr1	16264185	16264403	AT1G43170	4.4107	9.48444
Chr1	16264490	16264619	AT1G43170	3.07535	5.83402
Chr1	16646527	16646645	AT1G43890	4.13104	8.56193
Chr1	16777379	16777519	AT1G44110	3.60875	6.62405
Chr1	16777379	16777519	AT1G44120	3.60875	6.62405
Chr1	16800985	16801196	AT1G44170	3.46719	8.64349
Chr1	16836960	16837099	AT1G44350	4.21021	8.73872
Chr1	16837162	16837340	AT1G44350	3.60875	6.62405
Chr1	16932613	16932769	AT1G44830	3.67317	7.50625
Chr1	16932879	16933063	AT1G44830	4.61118	10.2491
Chr1	17013930	17014144	AT1G45010	3.80924	7.30756
Chr1	17062461	17062821	AT1G45130	4.72264	11.8168
Chr1	17074788	17074894	AT1G45145	3.00729	4.71539
Chr1	17076255	17076578	AT1G45145	2.47656	4.28982
Chr1	17169090	17169295	AT1G45249	3.14843	5.60703
Chr1	17285246	17285378	AT1G47128	3.76109	7.7136
Chr1	17631963	17632210	AT1G47870	4.45926	11.7711
Chr1	17695597	17695739	AT1G47980	2.80681	4.13096
Chr1	17695597	17695739	AT1G47990	2.80681	4.13096
Chr1	17698608	17698750	AT1G47990	2.46028	3.69573
Chr1	17731792	17732032	AT1G48070	4.81167	11.0319
Chr1	17892607	17892770	AT1G48410	3.6655	6.99221
Chr1	18097861	18098032	AT1G48920	4.39988	9.46016
Chr1	18135533	18135716	AT1G49030	6.21507	16.9664
Chr1	18135533	18135716	AT1G49032	6.21507	16.9664
Chr1	18137785	18137901	AT1G49032	3.32334	6.21886
Chr1	18212026	18212132	AT1G49240	3.14843	5.60703
Chr1	18218510	18218685	AT1G49245	4.4107	9.48444
Chr1	18218510	18218685	AT1G49250	4.4107	9.48444
Chr1	18230430	18230639	AT1G49270	3.15522	6.64588
Chr1	18287962	18288068	AT1G49410	3.00729	4.71539
Chr1	18287962	18288068	AT1G49420	3.00729	4.71539
Chr1	18287962	18288068	AT1G49430	3.00729	4.71539
Chr1	18308816	18309094	AT1G49470	5.01216	11.8322
Chr1	18308816	18309094	AT1G49475	5.01216	11.8322
Chr1	18366547	18366660	AT1G49620	2.60648	4.48285
Chr1	18366708	18366901	AT1G49620	3.69221	7.30092
Chr1	18387709	18387952	AT1G49670	4.66423	13.9632
Chr1	18388729	18388881	AT1G49700	4.32775	9.29748
Chr1	18388964	18389110	AT1G49700	3.00729	4.71539
Chr1	18406953	18407141	AT1G49730	4.61118	10.2491
Chr1	18406953	18407141	AT1G49740	4.61118	10.2491
Chr1	18478743	18478928	AT1G49900	3.67317	7.50625
Chr1	18478743	18478928	AT1G49910	3.67317	7.50625
Chr1	18517398	18517604	AT1G50000	3.60875	6.62405
Chr1	18517398	18517604	AT1G50010	3.60875	6.62405
Chr1	18521771	18521928	AT1G50020	2.9411	4.5794
Chr1	18557754	18558062	AT1G50090	5.41313	13.4825
Chr1	18557754	18558062	AT1G50120	5.41313	13.4825
Chr1	18581774	18581959	AT1G50170	2.99992	4.70029
Chr1	18581774	18581959	AT1G50180	2.99992	4.70029
Chr1	18599150	18599316	AT1G50200	5.41313	13.4825
Chr1	18639484	18639628	AT1G50320	2.84805	5.79185
Chr1	18639484	18639628	AT1G50325	2.84805	5.79185
Chr1	18690714	18691084	AT1G50450	4.54773	11.0559
Chr1	18690714	18691084	AT1G50460	4.54773	11.0559
Chr1	18692392	18692697	AT1G50460	4.21021	8.73872
Chr1	18740346	18740481	AT1G50600	3.20778	5.32668
Chr1	18740534	18740640	AT1G50600	3.60875	6.62405
Chr1	18740346	18740481	AT1G50603	3.20778	5.32668
Chr1	18740534	18740640	AT1G50603	3.60875	6.62405
Chr1	18740346	18740481	AT1G50610	3.20778	5.32668
Chr1	18740534	18740640	AT1G50610	3.60875	6.62405
Chr1	18753764	18753913	AT1G50630	2.60632	3.57507
Chr1	18928009	18928115	AT1G51055	3.40827	5.96335
Chr1	18930210	18930578	AT1G51080	2.07295	3.18141
Chr1	18930210	18930578	AT1G51090	2.07295	3.18141
Chr1	18930210	18930578	AT1G51100	2.07295	3.18141
Chr1	19052661	19052815	AT1G51400	2.97188	6.32911
Chr1	19104898	19105020	AT1G51510	4.61118	10.2491
Chr1	19105603	19105757	AT1G51510	2.74367	4.994
Chr1	19104898	19105020	AT1G51520	4.61118	10.2491
Chr1	19105603	19105757	AT1G51520	2.74367	4.994
Chr1	19119394	19119512	AT1G51550	3.1213	5.54524
Chr1	19154134	19154240	AT1G51660	3.13035	5.56587
Chr1	19154134	19154240	AT1G51670	3.13035	5.56587
Chr1	19162427	19162573	AT1G51680	5.61361	14.3314
Chr1	19162427	19162573	AT1G51690	5.61361	14.3314
Chr1	19171137	19171267	AT1G51700	2.33212	3.5252
Chr1	19198746	19198875	AT1G51760	3.84808	8.17993
Chr1	19198746	19198875	AT1G51770	3.84808	8.17993
Chr1	19303155	19303423	AT1G51950	4.45926	11.7711
Chr1	19424426	19424668	AT1G52160	6.8216	22.0304
Chr1	19425529	19425672	AT1G52160	4.4107	9.48444
Chr1	19424426	19424668	AT1G52180	6.8216	22.0304
Chr1	19425529	19425672	AT1G52180	4.4107	9.48444
Chr1	19459730	19459953	AT1G52240	3.65375	6.96619
Chr1	19459730	19459953	AT1G52260	3.65375	6.96619
Chr1	19470134	19470248	AT1G52280	2.4693	3.99291
Chr1	19498423	19498609	AT1G52360	5.24738	14.1907
Chr1	19579098	19579204	AT1G52565	3.80924	7.30756
Chr1	19581755	19582065	AT1G52565	4.37282	10.3111
Chr1	19582620	19582845	AT1G52565	5.01216	11.8322
Chr1	19650346	19650505	AT1G52750	3.40827	5.96335
Chr1	19650346	19650505	AT1G52760	3.40827	5.96335
Chr1	19657885	19658177	AT1G52780	4.09745	8.48645
Chr1	19685103	19685226	AT1G52855	3.60875	6.62405
Chr1	19685103	19685226	AT1G52870	3.60875	6.62405
Chr1	19696430	19698676	AT1G52890	4.88774	20.4912
Chr1	19699182	19699497	AT1G52890	8.21993	26.5827
Chr1	19744284	19744420	AT1G52990	2.80681	4.13096
Chr1	19744284	19744420	AT1G53010	2.80681	4.13096
Chr1	19782392	19782498	AT1G53090	3.40827	5.96335
Chr1	19843612	19843810	AT1G53200	3.80924	7.30756
Chr1	19843612	19843810	AT1G53210	3.80924	7.30756
Chr1	19901232	19901341	AT1G53340	2.22891	3.3878
Chr1	19901232	19901341	AT1G53345	2.22891	3.3878
Chr1	19901232	19901341	AT1G53350	2.22891	3.3878
Chr1	19916521	19916886	AT1G53380	2.59538	5.06116
Chr1	19916521	19916886	AT1G53390	2.59538	5.06116
Chr1	19957631	19957831	AT1G53460	5.8141	15.1953
Chr1	19957892	19958059	AT1G53460	5.01216	11.8322
Chr1	19957631	19957831	AT1G53470	5.8141	15.1953
Chr1	19957892	19958059	AT1G53470	5.01216	11.8322
Chr1	19974486	19974596	AT1G53510	3.40827	5.96335
Chr1	19974486	19974596	AT1G53530	3.40827	5.96335
Chr1	19985934	19986280	AT1G53560	3.99384	8.52638
Chr1	19985934	19986280	AT1G53570	3.99384	8.52638
Chr1	19991124	19991502	AT1G53580	4.86943	12.5221
Chr1	19993332	19993517	AT1G53580	4.4107	9.48444
Chr1	19993332	19993517	AT1G53590	4.4107	9.48444
Chr1	20046372	20046478	AT1G53700	3.40827	5.96335
Chr1	20048030	20048138	AT1G53700	2.46028	3.69573
Chr1	20100556	20100699	AT1G53840	4.81167	11.0319
Chr1	20100826	20101542	AT1G53840	3.62766	10.8597
Chr1	20120807	20121131	AT1G53887	5.21264	12.6493
Chr1	20124361	20124527	AT1G53887	3.99989	8.2655
Chr1	20120807	20121131	AT1G53890	5.21264	12.6493
Chr1	20124361	20124527	AT1G53890	3.99989	8.2655
Chr1	20124361	20124527	AT1G53900	3.99989	8.2655
Chr1	20133252	20133579	AT1G53910	4.61118	10.2491
Chr1	20134471	20134577	AT1G53910	3.60875	6.62405
Chr1	20134471	20134577	AT1G53920	3.60875	6.62405
Chr1	20187022	20187315	AT1G54080	4.4107	9.48444
Chr1	20187022	20187315	AT1G54090	4.4107	9.48444
Chr1	20198712	20199346	AT1G54100	5.07247	13.3847
Chr1	20195287	20195509	AT1G54110	4.41588	9.80237
Chr1	20195806	20195916	AT1G54110	3.07535	5.83402
Chr1	20198712	20199346	AT1G54110	5.07247	13.3847
Chr1	20198712	20199346	AT1G54115	5.07247	13.3847
Chr1	20204193	20204377	AT1G54120	4.38083	9.72116
Chr1	20204587	20204740	AT1G54120	4.4107	9.48444
Chr1	20209253	20209593	AT1G54130	4.81167	11.0319
Chr1	20239619	20239941	AT1G54210	4.81167	11.0319
Chr1	20239619	20239941	AT1G54215	4.81167	11.0319
Chr1	20252510	20252751	AT1G54240	3.23801	5.59909
Chr1	20252510	20252751	AT1G54250	3.23801	5.59909
Chr1	20412295	20412519	AT1G54680	3.60875	6.62405
Chr1	20412864	20413096	AT1G54680	6.12194	18.4234
Chr1	20412295	20412519	AT1G54700	3.60875	6.62405
Chr1	20412864	20413096	AT1G54700	6.12194	18.4234
Chr1	20510910	20511093	AT1G54990	3.60875	6.62405
Chr1	20510910	20511093	AT1G55000	3.60875	6.62405
Chr1	20565938	20566308	AT1G55120	5.8141	15.1953
Chr1	20565938	20566308	AT1G55130	5.8141	15.1953
Chr1	20566369	20566475	AT1G55130	3.20778	5.32668
Chr1	20567269	20567382	AT1G55130	3.30426	6.17473
Chr1	20617056	20617357	AT1G55265	4.11929	9.10446
Chr1	20651356	20651714	AT1G55340	5.80953	15.1846
Chr1	20669953	20670182	AT1G55360	2.76781	4.71993
Chr1	20674521	20674674	AT1G55365	3.5076	6.63942
Chr1	20674521	20674674	AT1G55370	3.5076	6.63942
Chr1	20728929	20729035	AT1G55520	3.1168	5.13605
Chr1	20791190	20791439	AT1G55620	4.4107	9.48444
Chr1	20791190	20791439	AT1G55640	4.4107	9.48444
Chr1	20860413	20860639	AT1G55805	4.9179	11.6147
Chr1	20860413	20860639	AT1G55810	4.9179	11.6147
Chr1	20860413	20860639	AT1G55820	4.9179	11.6147
Chr1	20864094	20864215	AT1G55820	3.07535	5.83402
Chr1	20872987	20873177	AT1G55840	2.46028	3.69573
Chr1	20872987	20873177	AT1G55850	2.46028	3.69573
Chr1	20911578	20911789	AT1G55920	3.60875	6.62405
Chr1	20913451	20913748	AT1G55928	4.29839	9.82744
Chr1	20916959	20917162	AT1G55928	2.76781	4.71993
Chr1	20916959	20917162	AT1G55930	2.76781	4.71993
Chr1	20956838	20956961	AT1G56030	3.7999	7.28723
Chr1	20967226	20967564	AT1G56060	5.76561	16.2753
Chr1	20967626	20967732	AT1G56060	2.56874	3.64732
Chr1	21007819	21008169	AT1G56140	5.32461	19.2382
Chr1	21042955	21043313	AT1G56220	5.01216	11.8322
Chr1	21051868	21051998	AT1G56233	4.4107	9.48444
Chr1	21079099	21079347	AT1G56300	4.79987	11.005
Chr1	21079099	21079347	AT1G56310	4.79987	11.005
Chr1	21141561	21141691	AT1G56440	4.21021	8.73872
Chr1	21141561	21141691	AT1G56450	4.21021	8.73872
Chr1	21206958	21207334	AT1G56600	5.21264	12.6493
Chr1	21237761	21237959	AT1G56660	2.46028	3.69573
Chr1	21237761	21237959	AT1G56670	2.46028	3.69573
Chr1	21238237	21238397	AT1G56670	4.00972	8.01278
Chr1	21240858	21241052	AT1G56670	3.20778	5.32668
Chr1	21241143	21241330	AT1G56670	3.00729	4.71539
Chr1	21341686	21341979	AT1G57620	3.15522	6.64588
Chr1	21341686	21341979	AT1G57630	3.15522	6.64588
Chr1	21364554	21364841	AT1G57680	3.71485	9.89212
Chr1	21442879	21443043	AT1G57990	4.4107	9.48444
Chr1	21443440	21443546	AT1G57990	2.93391	6.58927
Chr1	21553226	21553564	AT1G58200	7.12481	22.3498
Chr1	21553226	21553564	AT1G58210	7.12481	22.3498
Chr1	21579780	21579906	AT1G58235	3.60875	6.62405
Chr1	21613828	21614169	AT1G58270	3.80942	7.56687
Chr1	21705134	21705242	AT1G58410	3.40827	5.96335
Chr1	21705134	21705242	AT1G58420	3.40827	5.96335
Chr1	21883844	21884107	AT1G59580	6.21507	16.9664
Chr1	21883844	21884107	AT1G59590	6.21507	16.9664
Chr1	21911288	21911496	AT1G59640	3.84808	8.17993
Chr1	21998649	21998804	AT1G59780	3.00729	4.71539
Chr1	21998649	21998804	AT1G59790	3.00729	4.71539
Chr1	22011074	22011303	AT1G59820	3.32334	6.21886
Chr1	22034333	22034464	AT1G59865	3.64178	7.18533
Chr1	22034333	22034464	AT1G59870	3.64178	7.18533
Chr1	22039636	22039742	AT1G59885	3.04469	5.17616
Chr1	22040473	22040687	AT1G59885	3.19459	5.29917
Chr1	22040473	22040687	AT1G59890	3.19459	5.29917
Chr1	22057226	22057721	AT1G59910	3.97832	10.4169
Chr1	22096582	22096688	AT1G60000	3.80924	7.30756
Chr1	22096582	22096688	AT1G60010	3.80924	7.30756
Chr1	22198101	22198409	AT1G60190	6.29686	19.3077
Chr1	22382734	22382906	AT1G60790	2.46028	3.69573
Chr1	22394655	22394799	AT1G60830	3.60875	6.62405
Chr1	22397546	22397705	AT1G60830	4.81167	11.0319
Chr1	22428001	22428261	AT1G60913	6.99651	22.9602
Chr1	22449604	22449737	AT1G60970	3.22912	6.42222
Chr1	22449604	22449737	AT1G60980	3.22912	6.42222
Chr1	22461021	22461152	AT1G60989	3.16658	5.85314
Chr1	22470711	22470890	AT1G60995	3.7499	7.4323
Chr1	22477772	22477889	AT1G61010	5.00789	12.1709
Chr1	22477772	22477889	AT1G61030	5.00789	12.1709
Chr1	22589371	22589504	AT1G61255	3.14843	5.60703
Chr1	22595034	22595159	AT1G61260	3.40827	5.96335
Chr1	22627901	22628128	AT1G61340	5.8141	15.1953
Chr1	22641137	22641389	AT1G61360	2.90315	4.50096
Chr1	22645266	22646071	AT1G61370	5.50618	14.4604
Chr1	22649568	22649870	AT1G61380	3.42848	6.46003
Chr1	22658296	22658483	AT1G61400	3.83323	8.40709
Chr1	22658296	22658483	AT1G61410	3.83323	8.40709
Chr1	22658296	22658483	AT1G61415	3.83323	8.40709
Chr1	22664253	22664498	AT1G61420	3.35285	6.28687
Chr1	22677570	22677863	AT1G61460	3.46719	8.64349
Chr1	22677570	22677863	AT1G61470	3.46719	8.64349
Chr1	22701991	22702114	AT1G61540	3.80654	7.81989
Chr1	22795101	22795355	AT1G61730	5.41921	13.8723
Chr1	22816409	22816620	AT1G61795	5.01216	11.8322
Chr1	22834419	22834757	AT1G61820	5.01216	11.8322
Chr1	22866616	22868287	AT1G61860	6.85917	27.2267
Chr1	22866616	22868287	AT1G61870	6.85917	27.2267
Chr1	22868403	22868875	AT1G61870	5.07247	13.3847
Chr1	22868951	22869413	AT1G61890	5.38186	16.4107
Chr1	22869504	22869783	AT1G61890	5.01216	11.8322
Chr1	22869901	22870689	AT1G61890	3.92936	13.549
Chr1	22870733	22871259	AT1G61890	7.41799	22.5952
Chr1	22887086	22887200	AT1G61920	4.21021	8.73872
Chr1	22934678	22934796	AT1G62045	3.40827	5.96335
Chr1	22977710	22977866	AT1G62180	4.00972	8.01278
Chr1	22977710	22977866	AT1G62181	4.00972	8.01278
Chr1	22977710	22977866	AT1G62190	4.00972	8.01278
Chr1	22980330	22980553	AT1G62190	5.41313	13.4825
Chr1	23015295	23015835	AT1G62290	5.41313	13.4825
Chr1	23017156	23017453	AT1G62300	3.84419	8.9629
Chr1	23017822	23017961	AT1G62300	3.40827	5.96335
Chr1	23018805	23019171	AT1G62300	4.9386	15.4714
Chr1	23020324	23020626	AT1G62300	4.61118	10.2491
Chr1	23018805	23019171	AT1G62301	4.9386	15.4714
Chr1	23020324	23020626	AT1G62301	4.61118	10.2491
Chr1	23022592	23022862	AT1G62301	5.61361	14.3314
Chr1	23105094	23105442	AT1G62420	5.22809	15.6051
Chr1	23105787	23105932	AT1G62420	3.42958	7.838
Chr1	23126483	23126741	AT1G62480	3.00729	4.71539
Chr1	23169107	23169797	AT1G62570	5.75498	23.8622
Chr1	23169107	23169797	AT1G62580	5.75498	23.8622
Chr1	23170020	23170780	AT1G62580	5.24738	14.1907
Chr1	23171025	23171262	AT1G62580	2.76781	4.71993
Chr1	23171323	23171436	AT1G62580	3.07535	5.83402
Chr1	23171551	23171657	AT1G62580	3.04754	4.98952
Chr1	23171783	23173883	AT1G62580	8.21993	26.5827
Chr1	23182078	23182184	AT1G62610	2.3697	4.12985
Chr1	23182078	23182184	AT1G62620	2.3697	4.12985
Chr1	23182078	23182184	AT1G62630	2.3697	4.12985
Chr1	23322597	23322793	AT1G62970	3.80924	7.30756
Chr1	23390900	23391006	AT1G63080	3.3607	5.86234
Chr1	23390900	23391006	AT1G63090	3.3607	5.86234
Chr1	23460052	23460165	AT1G63240	3.20778	5.32668
Chr1	23460052	23460165	AT1G63245	3.20778	5.32668
Chr1	23461132	23461355	AT1G63245	4.21021	8.73872
Chr1	23526917	23527037	AT1G63440	3.38288	7.02999
Chr1	23527398	23527524	AT1G63440	2.93122	4.74063
Chr1	23527398	23527524	AT1G63450	2.93122	4.74063
Chr1	23555444	23555681	AT1G63500	3.38288	7.02999
Chr1	23559108	23559373	AT1G63520	5.70477	14.9369
Chr1	23563191	23563321	AT1G63522	3.20778	5.32668
Chr1	23559108	23559373	AT1G63530	5.70477	14.9369
Chr1	23563191	23563321	AT1G63530	3.20778	5.32668
Chr1	23563191	23563321	AT1G63540	3.20778	5.32668
Chr1	23596018	23596124	AT1G63640	2.76781	4.71993
Chr1	23596018	23596124	AT1G63650	2.76781	4.71993
Chr1	23637548	23637656	AT1G63720	3.08615	5.26772
Chr1	23667343	23667607	AT1G63780	4.89383	11.5588
Chr1	23667343	23667607	AT1G63800	4.89383	11.5588
Chr1	23688429	23688815	AT1G63840	6.61604	18.7922
Chr1	23688857	23688968	AT1G63840	3.20778	5.32668
Chr1	23689045	23689469	AT1G63840	3.0957	6.8835
Chr1	23689557	23689663	AT1G63840	3.00729	4.71539
Chr1	23689806	23690501	AT1G63840	2.48254	4.58631
Chr1	23760924	23761040	AT1G64040	3.40827	5.96335
Chr1	23760924	23761040	AT1G64050	3.40827	5.96335
Chr1	23776603	23776719	AT1G64065	4.02299	8.87247
Chr1	23776603	23776719	AT1G64070	4.02299	8.87247
Chr1	23787260	23787425	AT1G64080	3.60875	6.62405
Chr1	23787730	23787845	AT1G64080	4.61118	10.2491
Chr1	23787260	23787425	AT1G64090	3.60875	6.62405
Chr1	23787730	23787845	AT1G64090	4.61118	10.2491
Chr1	23787730	23787845	AT1G64100	4.61118	10.2491
Chr1	23802488	23802702	AT1G64110	3.17254	5.457
Chr1	23802488	23802702	AT1G64130	3.17254	5.457
Chr1	23807322	23807872	AT1G64140	4.1979	9.58311
Chr1	23808681	23808821	AT1G64140	3.20778	5.32668
Chr1	23808946	23809119	AT1G64140	3.20778	5.32668
Chr1	23807322	23807872	AT1G64142	4.1979	9.58311
Chr1	23808681	23808821	AT1G64142	3.20778	5.32668
Chr1	23808946	23809119	AT1G64142	3.20778	5.32668
Chr1	23812876	23813010	AT1G64150	3.40827	5.96335
Chr1	23812876	23813010	AT1G64160	3.40827	5.96335
Chr1	23855409	23855515	AT1G64280	2.80681	4.13096
Chr1	23908464	23908739	AT1G64390	3.80924	7.30756
Chr1	23941813	23941995	AT1G64450	3.21251	5.54389
Chr1	23946263	23946427	AT1G64460	3.00729	4.71539
Chr1	23946263	23946427	AT1G64470	3.00729	4.71539
Chr1	23947578	23947710	AT1G64470	2.46028	3.69573
Chr1	23978421	23978667	AT1G64570	3.32299	5.99955
Chr1	23995646	23995978	AT1G64600	4.45781	13.9602
Chr1	24003050	24003157	AT1G64610	2.47656	4.28982
Chr1	24003050	24003157	AT1G64620	2.47656	4.28982
Chr1	24005624	24005768	AT1G64620	3.01803	6.07634
Chr1	24026574	24026755	AT1G64650	4.73921	11.1961
Chr1	24028022	24028321	AT1G64650	2.70822	5.5537
Chr1	24026574	24026755	AT1G64660	4.73921	11.1961
Chr1	24028022	24028321	AT1G64660	2.70822	5.5537
Chr1	24028497	24028716	AT1G64660	3.82155	7.59419
Chr1	24028879	24031415	AT1G64660	7.34633	24.8515
Chr1	24031568	24031675	AT1G64670	3.29023	5.71163
Chr1	24097687	24097828	AT1G64850	3.67317	7.50625
Chr1	24097687	24097828	AT1G64860	3.67317	7.50625
Chr1	24146100	24146214	AT1G64990	2.59538	5.06116
Chr1	24146100	24146214	AT1G65000	2.59538	5.06116
Chr1	24146100	24146214	AT1G65010	2.59538	5.06116
Chr1	24360060	24360461	AT1G65520	4.1979	9.58311
Chr1	24360654	24361034	AT1G65520	3.20778	5.32668
Chr1	24361125	24361252	AT1G65520	4.89756	12.5932
Chr1	24361331	24361441	AT1G65520	3.60875	6.62405
Chr1	24394159	24394301	AT1G65610	4.00972	8.01278
Chr1	24394159	24394301	AT1G65620	4.00972	8.01278
Chr1	24438857	24439019	AT1G65710	3.20778	5.32668
Chr1	24441021	24441127	AT1G65720	2.76781	4.71993
Chr1	24438857	24439019	AT1G65730	3.20778	5.32668
Chr1	24441021	24441127	AT1G65730	2.76781	4.71993
Chr1	24486900	24487296	AT1G65840	5.94703	17.5511
Chr1	24537055	24537219	AT1G65930	3.67317	7.50625
Chr1	24538189	24538344	AT1G65930	3.60875	6.62405
Chr1	24611563	24611754	AT1G66110	3.84419	8.9629
Chr1	24611563	24611754	AT1G66120	3.84419	8.9629
Chr1	24611563	24611754	AT1G66130	3.84419	8.9629
Chr1	24636113	24636284	AT1G66160	3.40559	5.95767
Chr1	24749687	24749996	AT1G66360	4.21021	8.73872
Chr1	24749687	24749996	AT1G66370	4.21021	8.73872
Chr1	24769120	24771485	AT1G66400	10.4253	38.3661
Chr1	24808560	24808667	AT1G66480	2.82107	6.06327
Chr1	24808560	24808667	AT1G66490	2.82107	6.06327
Chr1	24811502	24812898	AT1G66490	5.35015	17.8211
Chr1	24811502	24812898	AT1G66500	5.35015	17.8211
Chr1	24811502	24812898	AT1G66510	5.35015	17.8211
Chr1	24831132	24831523	AT1G66553	4.54773	11.0559
Chr1	24831132	24831523	AT1G66560	4.54773	11.0559
Chr1	24838878	24839446	AT1G66570	6.29491	17.5835
Chr1	24838878	24839446	AT1G66580	6.29491	17.5835
Chr1	24838878	24839446	AT1G66590	6.29491	17.5835
Chr1	24839536	24839664	AT1G66590	2.65255	4.91388
Chr1	24840568	24840748	AT1G66590	3.37491	6.11465
Chr1	24840878	24841186	AT1G66590	6.61604	18.7922
Chr1	24955604	24955803	AT1G66890	3.80924	7.30756
Chr1	24955604	24955803	AT1G66900	3.80924	7.30756
Chr1	25016471	25016599	AT1G67025	3.00729	4.71539
Chr1	25016471	25016599	AT1G67030	3.00729	4.71539
Chr1	25016471	25016599	AT1G67035	3.00729	4.71539
Chr1	25203195	25203362	AT1G67310	4.17899	8.6692
Chr1	25230084	25230208	AT1G67340	3.40827	5.96335
Chr1	25238053	25238481	AT1G67360	4.49988	10.3087
Chr1	25243964	25244077	AT1G67370	3.86463	7.69084
Chr1	25243964	25244077	AT1G67390	3.86463	7.69084
Chr1	25274208	25274374	AT1G67480	3.60875	6.62405
Chr1	25276116	25276324	AT1G67480	3.14843	5.60703
Chr1	25297940	25298168	AT1G67500	4.59988	10.2235
Chr1	25319077	25319419	AT1G67560	3.49825	6.85226
Chr1	25319623	25319915	AT1G67560	2.88085	5.52545
Chr1	25333272	25333479	AT1G67580	3.40827	5.96335
Chr1	25333272	25333479	AT1G67590	3.40827	5.96335
Chr1	25334923	25335250	AT1G67590	5.78763	15.5318
Chr1	25348499	25348605	AT1G67630	3.43393	6.24459
Chr1	25348499	25348605	AT1G67635	3.43393	6.24459
Chr1	25417476	25417667	AT1G67785	2.1766	3.57892
Chr1	25426954	25427157	AT1G67820	3.15522	6.64588
Chr1	25473142	25473325	AT1G67910	5.93286	16.2877
Chr1	25473142	25473325	AT1G67920	5.93286	16.2877
Chr1	25496596	25496963	AT1G68020	4.15172	10.336
Chr1	25541667	25542096	AT1G68140	3.70395	9.09653
Chr1	25541667	25542096	AT1G68150	3.70395	9.09653
Chr1	25599258	25599551	AT1G68300	3.60875	6.62405
Chr1	25599258	25599551	AT1G68310	3.60875	6.62405
Chr1	25613785	25613931	AT1G68340	3.00729	4.71539
Chr1	25613785	25613931	AT1G68350	3.00729	4.71539
Chr1	25648983	25649444	AT1G68400	7.1611	21.9654
Chr1	25691222	25691518	AT1G68490	5.22809	15.6051
Chr1	25698770	25698936	AT1G68500	3.67317	7.50625
Chr1	25758217	25758401	AT1G68590	4.4107	9.48444
Chr1	25758217	25758401	AT1G68600	4.4107	9.48444
Chr1	25765911	25766187	AT1G68620	4.36352	9.98424
Chr1	25765911	25766187	AT1G68630	4.36352	9.98424
Chr1	25780321	25780464	AT1G68660	2.80681	4.13096
Chr1	25780321	25780464	AT1G68670	2.80681	4.13096
Chr1	25781162	25781491	AT1G68670	4.38987	12.5048
Chr1	25781951	25782192	AT1G68670	4.81167	11.0319
Chr1	25781951	25782192	AT1G68680	4.81167	11.0319
Chr1	25829600	25829728	AT1G68750	3.17638	5.67047
Chr1	25829600	25829728	AT1G68765	3.17638	5.67047
Chr1	25871351	25871579	AT1G68825	3.32334	6.21886
Chr1	25870240	25870409	AT1G68825	2.22891	3.3878
Chr1	25875763	25876313	AT1G68830	5.01216	11.8322
Chr1	25876583	25876962	AT1G68830	4.61118	10.2491
Chr1	25877283	25877410	AT1G68830	3.80924	7.30756
Chr1	25876583	25876962	AT1G68840	4.61118	10.2491
Chr1	25877283	25877410	AT1G68840	3.80924	7.30756
Chr1	25877553	25877874	AT1G68840	6.47177	20.2039
Chr1	25879068	25879190	AT1G68840	4.4107	9.48444
Chr1	25880014	25880254	AT1G68840	5.41313	13.4825
Chr1	25879068	25879190	AT1G68845	4.4107	9.48444
Chr1	25880014	25880254	AT1G68845	5.41313	13.4825
Chr1	25880459	25880718	AT1G68845	3.2924	7.23332
Chr1	25886454	25886654	AT1G68850	6.29686	19.3077
Chr1	25886454	25886654	AT1G68870	6.29686	19.3077
Chr1	25928104	25928281	AT1G68960	4.81167	11.0319
Chr1	25941007	25941797	AT1G68990	7.4878	23.7483
Chr1	25941007	25941797	AT1G69010	7.4878	23.7483
Chr1	25953896	25954020	AT1G69040	4.21021	8.73872
Chr1	25957415	25957541	AT1G69040	3.20778	5.32668
Chr1	25986276	25986459	AT1G69120	3.80924	7.30756
Chr1	26037435	26037677	AT1G69260	4.72264	11.8168
Chr1	26037725	26037984	AT1G69260	5.61361	14.3314
Chr1	26038429	26038610	AT1G69260	4.61118	10.2491
Chr1	26043002	26043187	AT1G69270	5.01216	11.8322
Chr1	26049379	26049577	AT1G69280	5.07578	16.2432
Chr1	26049379	26049577	AT1G69290	5.07578	16.2432
Chr1	26053272	26053393	AT1G69295	2.44878	3.39862
Chr1	26088813	26089342	AT1G69410	4.72264	11.8168
Chr1	26088813	26089342	AT1G69420	4.72264	11.8168
Chr1	26090588	26090704	AT1G69420	2.30651	3.22026
Chr1	26091272	26091484	AT1G69420	4.4107	9.48444
Chr1	26091593	26091740	AT1G69420	3.60875	6.62405
Chr1	26097615	26097800	AT1G69430	3.40827	5.96335
Chr1	26120619	26121033	AT1G69485	4.1979	9.58311
Chr1	26120619	26121033	AT1G69490	4.1979	9.58311
Chr1	26122055	26123809	AT1G69490	9.43974	39.8922
Chr1	26120619	26121033	AT1G69500	4.1979	9.58311
Chr1	26122055	26123809	AT1G69500	9.43974	39.8922
Chr1	26122055	26123809	AT1G69510	9.43974	39.8922
Chr1	26126272	26126429	AT1G69510	3.22912	6.42222
Chr1	26126272	26126429	AT1G69520	3.22912	6.42222
Chr1	26126272	26126429	AT1G69523	3.22912	6.42222
Chr1	26139508	26139685	AT1G69530	3.40827	5.96335
Chr1	26139877	26139997	AT1G69530	4.61118	10.2491
Chr1	26140832	26141004	AT1G69530	2.48254	4.58631
Chr1	26164497	26164606	AT1G69570	3.80924	7.30756
Chr1	26165265	26165417	AT1G69570	4.4107	9.48444
Chr1	26181744	26181941	AT1G69600	4.21021	8.73872
Chr1	26183340	26183488	AT1G69610	3.25705	6.06512
Chr1	26185178	26185321	AT1G69610	3.20778	5.32668
Chr1	26231739	26231848	AT1G69730	3.38299	5.90975
Chr1	26231739	26231848	AT1G69740	3.38299	5.90975
Chr1	26231739	26231848	AT1G69750	3.38299	5.90975
Chr1	26240314	26240450	AT1G69760	3.5624	6.76265
Chr1	26240771	26240909	AT1G69760	4.00972	8.01278
Chr1	26241654	26242013	AT1G69760	3.60875	6.62405
Chr1	26242516	26242695	AT1G69760	3.49825	6.85226
Chr1	26264674	26264931	AT1G69790	3.80924	7.30756
Chr1	26265675	26265928	AT1G69790	3.60875	6.62405
Chr1	26276232	26276514	AT1G69800	5.19986	12.6197
Chr1	26307690	26307825	AT1G69860	3.20778	5.32668
Chr1	26323459	26323688	AT1G69890	3.84808	8.17993
Chr1	26324596	26324775	AT1G69890	3.23801	5.59909
Chr1	26324989	26325153	AT1G69890	3.14746	5.20052
Chr1	26328534	26328651	AT1G69900	2.62369	3.91227
Chr1	26328534	26328651	AT1G69910	2.62369	3.91227
Chr1	26334582	26334760	AT1G69920	3.80924	7.30756
Chr1	26337347	26337529	AT1G69920	4.00972	8.01278
Chr1	26337347	26337529	AT1G69930	4.00972	8.01278
Chr1	26363229	26363414	AT1G69990	3.32334	6.21886
Chr1	26363229	26363414	AT1G70000	3.32334	6.21886
Chr1	26382099	26382336	AT1G70060	5.61361	14.3314
Chr1	26400453	26400593	AT1G70090	3.84808	8.17993
Chr1	26400679	26400805	AT1G70090	4.06441	8.41189
Chr1	26400453	26400593	AT1G70100	3.84808	8.17993
Chr1	26400679	26400805	AT1G70100	4.06441	8.41189
Chr1	26415233	26415537	AT1G70140	3.80924	7.30756
Chr1	26415233	26415537	AT1G70150	3.80924	7.30756
Chr1	26429631	26429978	AT1G70190	4.78456	11.3031
Chr1	26448062	26448200	AT1G70220	3.20778	5.32668
Chr1	26449666	26449794	AT1G70220	2.59538	5.06116
Chr1	26448062	26448200	AT1G70230	3.20778	5.32668
Chr1	26449666	26449794	AT1G70230	2.59538	5.06116
Chr1	26449666	26449794	AT1G70250	2.59538	5.06116
Chr1	26469529	26469797	AT1G70280	5.20854	12.6398
Chr1	26475470	26475590	AT1G70290	3.00729	4.71539
Chr1	26475806	26475970	AT1G70290	4.4107	9.48444
Chr1	26476722	26476922	AT1G70290	3.60875	6.62405
Chr1	26476415	26476667	AT1G70290	2.88085	5.52545
Chr1	26483344	26483501	AT1G70300	2.79848	6.33831
Chr1	26513079	26513245	AT1G70370	2.60039	4.77146
Chr1	26536911	26537310	AT1G70410	4.81167	11.0319
Chr1	26538847	26539280	AT1G70410	4.30549	11.0461
Chr1	26538847	26539280	AT1G70420	4.30549	11.0461
Chr1	26541237	26541689	AT1G70420	4.15172	10.336
Chr1	26541237	26541689	AT1G70430	4.15172	10.336
Chr1	26621615	26622026	AT1G70600	4.76458	11.9216
Chr1	26621615	26622026	AT1G70610	4.76458	11.9216
Chr1	26637435	26637839	AT1G70650	4.45149	9.88456
Chr1	26637435	26637839	AT1G70660	4.45149	9.88456
Chr1	26654557	26654678	AT1G70700	3.60875	6.62405
Chr1	26660944	26661070	AT1G70710	4.21021	8.73872
Chr1	26661204	26661344	AT1G70710	3.60875	6.62405
Chr1	26663011	26663259	AT1G70710	4.9179	11.6147
Chr1	26663011	26663259	AT1G70720	4.9179	11.6147
Chr1	26673091	26673206	AT1G70730	2.48254	4.58631
Chr1	26676439	26676581	AT1G70740	3.60875	6.62405
Chr1	26683855	26684171	AT1G70750	4.61118	10.2491
Chr1	26684614	26685176	AT1G70750	2.48754	4.88233
Chr1	26683855	26684171	AT1G70760	4.61118	10.2491
Chr1	26684614	26685176	AT1G70760	2.48754	4.88233
Chr1	26693218	26693455	AT1G70770	3.15522	6.64588
Chr1	26694280	26694401	AT1G70780	3.80924	7.30756
Chr1	26694450	26694568	AT1G70780	3.80924	7.30756
Chr1	26694666	26695133	AT1G70780	8.62477	30.2862
Chr1	26695248	26695404	AT1G70780	3.7999	7.28723
Chr1	26695707	26696326	AT1G70780	4.00972	8.01278
Chr1	26694280	26694401	AT1G70782	3.80924	7.30756
Chr1	26694450	26694568	AT1G70782	3.80924	7.30756
Chr1	26694666	26695133	AT1G70782	8.62477	30.2862
Chr1	26695248	26695404	AT1G70782	3.7999	7.28723
Chr1	26695707	26696326	AT1G70782	4.00972	8.01278
Chr1	26699217	26699469	AT1G70790	3.80924	7.30756
Chr1	26699217	26699469	AT1G70800	3.80924	7.30756
Chr1	26731578	26731790	AT1G70900	6.29686	19.3077
Chr1	26731578	26731790	AT1G70910	6.29686	19.3077
Chr1	26799239	26799660	AT1G71040	4.63756	10.6311
Chr1	26801832	26801978	AT1G71040	3.14843	5.60703
Chr1	26809523	26809707	AT1G71070	3.6247	6.90172
Chr1	26811805	26812172	AT1G71080	4.98448	12.4632
Chr1	26809523	26809707	AT1G71090	3.6247	6.90172
Chr1	26811805	26812172	AT1G71090	4.98448	12.4632
Chr1	26811805	26812172	AT1G71100	4.98448	12.4632
Chr1	26815541	26815761	AT1G71110	4.05134	8.38233
Chr1	26815871	26816010	AT1G71110	4.00625	8.27998
Chr1	26816193	26816339	AT1G71110	3.42305	6.2207
Chr1	26816490	26816596	AT1G71110	3.38019	6.12631
Chr1	26817520	26817657	AT1G71110	3.6714	7.00526
Chr1	26891479	26891651	AT1G71350	3.32299	5.99955
Chr1	26935841	26935964	AT1G71490	3.47359	7.25978
Chr1	26937791	26938544	AT1G71490	5.77888	17.1092
Chr1	26935841	26935964	AT1G71500	3.47359	7.25978
Chr1	26935841	26935964	AT1G71520	3.47359	7.25978
Chr1	26937791	26938544	AT1G71520	5.77888	17.1092
Chr1	26935841	26935964	AT1G71530	3.47359	7.25978
Chr1	26937791	26938544	AT1G71530	5.77888	17.1092
Chr1	26970994	26971297	AT1G71697	5.92341	16.2647
Chr1	27017924	27018056	AT1G71830	3.99795	9.64141
Chr1	27090981	27091142	AT1G71970	3.30426	6.17473
Chr1	27114623	27114952	AT1G72040	4.4107	9.48444
Chr1	27114623	27114952	AT1G72050	4.4107	9.48444
Chr1	27114623	27114952	AT1G72060	4.4107	9.48444
Chr1	27118270	27118438	AT1G72060	4.21021	8.73872
Chr1	27118270	27118438	AT1G72070	4.21021	8.73872
Chr1	27140943	27141092	AT1G72140	3.40827	5.96335
Chr1	27160003	27160173	AT1G72180	3.99989	8.2655
Chr1	27179145	27179251	AT1G72210	3.80924	7.30756
Chr1	27179514	27179778	AT1G72210	3.49825	6.85226
Chr1	27189563	27189837	AT1G72240	4.61118	10.2491
Chr1	27189563	27189837	AT1G72250	4.61118	10.2491
Chr1	27211197	27211484	AT1G72270	4.44433	9.86805
Chr1	27214649	27214971	AT1G72280	5.21264	12.6493
Chr1	27214649	27214971	AT1G72290	5.21264	12.6493
Chr1	27224296	27224479	AT1G72310	5.01216	11.8322
Chr1	27276599	27277144	AT1G72450	6.12424	17.169
Chr1	27276599	27277144	AT1G72460	6.12424	17.169
Chr1	27282361	27282474	AT1G72470	3.47817	6.34137
Chr1	27301060	27301328	AT1G72510	3.60875	6.62405
Chr1	27301727	27301926	AT1G72510	4.21021	8.73872
Chr1	27363256	27363561	AT1G72700	3.60875	6.62405
Chr1	27393176	27393392	AT1G72790	6.01459	16.0738
Chr1	27393759	27394019	AT1G72790	2.88085	5.52545
Chr1	27393176	27393392	AT1G72800	6.01459	16.0738
Chr1	27393759	27394019	AT1G72800	2.88085	5.52545
Chr1	27402212	27402434	AT1G72810	4.96802	12.0765
Chr1	27402212	27402434	AT1G72820	4.96802	12.0765
Chr1	27402547	27402669	AT1G72820	3.30623	5.74596
Chr1	27408480	27408646	AT1G72830	4.51795	10.6662
Chr1	27413501	27413704	AT1G72840	3.89178	8.81978
Chr1	27413501	27413704	AT1G72850	3.89178	8.81978
Chr1	27444130	27444306	AT1G72950	3.20778	5.32668
Chr1	27444130	27444306	AT1G72960	3.20778	5.32668
Chr1	27465370	27465537	AT1G73010	3.53665	7.65652
Chr1	27466292	27466398	AT1G73010	2.98005	4.65956
Chr1	27483783	27484447	AT1G73080	6.12228	18.4243
Chr1	27483783	27484447	AT1G73090	6.12228	18.4243
Chr1	27498034	27498344	AT1G73110	4.00972	8.01278
Chr1	27498034	27498344	AT1G73120	4.00972	8.01278
Chr1	27498034	27498344	AT1G73130	4.00972	8.01278
Chr1	27506150	27506485	AT1G73150	2.69484	5.83702
Chr1	27506150	27506485	AT1G73160	2.69484	5.83702
Chr1	27509588	27509743	AT1G73165	3.4394	6.25658
[truncated: 7,269 more rows]

## Sheet: S2
NLP7 ChIP-seq peaks and genes
10 minutes
Chr	Start	End	Gene	Fold-change	Log10 p-val
Chr1	57168	57214	AT1G01120	4.84471	7.53
Chr1	107741	107811	AT1G01260	7.66313	13.5914
Chr1	108888	108933	AT1G01260	4.50772	6.18052
Chr1	108888	108933	AT1G01280	4.50772	6.18052
Chr1	111924	111969	AT1G01280	4.9585	7.14048
Chr1	111924	111969	AT1G01290	4.9585	7.14048
Chr1	173215	173269	AT1G01470	3.72824	4.7546
Chr1	173338	173575	AT1G01470	6.76159	11.3245
Chr1	173624	173689	AT1G01470	5.40927	8.13753
Chr1	173215	173269	AT1G01471	3.72824	4.7546
Chr1	173215	173269	AT1G01480	3.72824	4.7546
Chr1	173338	173575	AT1G01480	6.76159	11.3245
Chr1	173624	173689	AT1G01480	5.40927	8.13753
Chr1	182333	182450	AT1G01490	3.7267	4.95809
Chr1	182333	182450	AT1G01500	3.7267	4.95809
Chr1	198597	198658	AT1G01550	4.9585	7.14048
Chr1	199556	199694	AT1G01550	6.76159	11.3245
Chr1	198597	198658	AT1G01560	4.9585	7.14048
Chr1	199556	199694	AT1G01560	6.76159	11.3245
Chr1	239246	239295	AT1G01650	4.73504	6.78799
Chr1	268238	268430	AT1G01720	4.20437	7.2933
Chr1	268853	268929	AT1G01725	5.32949	8.3168
Chr1	269050	269113	AT1G01725	4.01129	5.63836
Chr1	269204	269318	AT1G01725	4.01129	5.63836
Chr1	269414	269480	AT1G01725	2.84103	4.19941
Chr1	269563	269636	AT1G01725	4.92393	7.96629
Chr1	270171	270300	AT1G01725	4.00684	6.12972
Chr1	270600	270738	AT1G01725	6.71936	11.6398
Chr1	270825	271053	AT1G01725	4.55674	6.50641
Chr1	268238	268430	AT1G01730	4.20437	7.2933
Chr1	268492	268599	AT1G01730	6.89793	12.3337
Chr1	268650	268723	AT1G01730	4.05761	5.47764
Chr1	268853	268929	AT1G01730	5.32949	8.3168
Chr1	269050	269113	AT1G01730	4.01129	5.63836
Chr1	269204	269318	AT1G01730	4.01129	5.63836
Chr1	269414	269480	AT1G01730	2.84103	4.19941
Chr1	269563	269636	AT1G01730	4.92393	7.96629
Chr1	270171	270300	AT1G01730	4.00684	6.12972
Chr1	270600	270738	AT1G01730	6.71936	11.6398
Chr1	270825	271053	AT1G01730	4.55674	6.50641
Chr1	274647	274741	AT1G01740	3.7267	4.95809
Chr1	275368	275473	AT1G01740	3.69862	5.36073
Chr1	274647	274741	AT1G01750	3.7267	4.95809
Chr1	278315	278382	AT1G01760	3.35403	4.17674
Chr1	274647	274741	AT1G01770	3.7267	4.95809
Chr1	275368	275473	AT1G01770	3.69862	5.36073
Chr1	278315	278382	AT1G01770	3.35403	4.17674
Chr1	302716	302794	AT1G01830	3.83659	4.92147
Chr1	302716	302794	AT1G01840	3.83659	4.92147
Chr1	306357	306458	AT1G01860	4.84471	7.53
Chr1	306357	306458	AT1G01900	4.84471	7.53
Chr1	364202	364398	AT1G02060	5.40927	8.13753
Chr1	364522	364573	AT1G02060	3.3904	4.62541
Chr1	364202	364398	AT1G02065	5.40927	8.13753
Chr1	364522	364573	AT1G02065	3.3904	4.62541
Chr1	483009	483102	AT1G02391	3.3904	4.62541
Chr1	483009	483102	AT1G02400	3.3904	4.62541
Chr1	488762	489002	AT1G02405	5.59005	9.40705
Chr1	487102	487162	AT1G02410	4.31506	6.93003
Chr1	488762	489002	AT1G02410	5.59005	9.40705
Chr1	515493	515548	AT1G02470	4.09937	5.77954
Chr1	515493	515548	AT1G02475	4.09937	5.77954
Chr1	515493	515548	AT1G02490	4.09937	5.77954
Chr1	515493	515548	AT1G02500	4.09937	5.77954
Chr1	552642	552711	AT1G02590	7.21236	12.4449
Chr1	787153	787339	AT1G03230	3.46153	6.53518
Chr1	787392	787671	AT1G03230	6.45324	12.399
Chr1	787748	787817	AT1G03230	4.88059	7.89372
Chr1	788020	788236	AT1G03230	6.50906	12.4965
Chr1	788671	788834	AT1G03230	4.84471	7.53
Chr1	788987	789103	AT1G03230	4.50772	6.18052
Chr1	898367	898412	AT1G03590	4.50772	6.18052
Chr1	898546	898856	AT1G03590	5.86004	9.16881
Chr1	898367	898412	AT1G03600	4.50772	6.18052
Chr1	898546	898856	AT1G03600	5.86004	9.16881
Chr1	898367	898412	AT1G03610	4.50772	6.18052
Chr1	898546	898856	AT1G03610	5.86004	9.16881
Chr1	900096	900199	AT1G03610	4.50772	6.18052
Chr1	932002	932231	AT1G03730	4.84471	7.53
Chr1	932002	932231	AT1G03740	4.84471	7.53
Chr1	1028331	1028447	AT1G04000	4.47204	6.63777
Chr1	1084641	1084761	AT1G04150	4.84471	7.53
Chr1	1084641	1084761	AT1G04160	4.84471	7.53
Chr1	1215806	1215911	AT1G04470	3.51628	4.24963
Chr1	1215806	1215911	AT1G04480	3.51628	4.24963
Chr1	1312910	1313027	AT1G04690	5.86004	9.16881
Chr1	1312910	1313027	AT1G04700	5.86004	9.16881
Chr1	1469013	1469062	AT1G05100	4.50772	6.18052
Chr1	1548656	1548800	AT1G05300	4.50772	6.18052
Chr1	1558349	1558403	AT1G05340	4.9585	7.14048
Chr1	1559415	1559505	AT1G05340	4.50772	6.18052
Chr1	1745646	1745726	AT1G05810	4.09937	5.77954
Chr1	1745646	1745726	AT1G05820	4.09937	5.77954
Chr1	1953740	1954136	AT1G06400	8.43456	16.6896
Chr1	1953740	1954136	AT1G06410	8.43456	16.6896
Chr1	1999269	1999345	AT1G06530	4.50772	6.18052
Chr1	2007403	2007489	AT1G06550	4.50772	6.18052
Chr1	2007403	2007489	AT1G06560	4.50772	6.18052
Chr1	2025314	2025404	AT1G06590	4.8673	6.99663
Chr1	2025314	2025404	AT1G06620	4.8673	6.99663
Chr1	2025314	2025404	AT1G06630	4.8673	6.99663
Chr1	2196239	2196317	AT1G07150	4.79234	6.87839
Chr1	2199912	2199961	AT1G07160	4.6541	6.66024
Chr1	2196239	2196317	AT1G07170	4.79234	6.87839
Chr1	2199912	2199961	AT1G07170	4.6541	6.66024
Chr1	2199912	2199961	AT1G07175	4.6541	6.66024
Chr1	2305249	2305400	AT1G07500	4.47204	6.63777
Chr1	2305249	2305400	AT1G07510	4.47204	6.63777
Chr1	2312210	2312262	AT1G07520	5.33961	8.02671
Chr1	2335709	2335989	AT1G07570	4.31506	6.93003
Chr1	2338404	2338495	AT1G07590	5.86004	9.16881
Chr1	2338404	2338495	AT1G07600	5.86004	9.16881
Chr1	2338404	2338495	AT1G07610	5.86004	9.16881
Chr1	2348041	2348086	AT1G07620	4.05695	5.26106
Chr1	2348041	2348086	AT1G07630	4.05695	5.26106
Chr1	2368535	2368584	AT1G07645	5.6887	8.89417
Chr1	2368535	2368584	AT1G07650	5.6887	8.89417
Chr1	2368535	2368584	AT1G07660	5.6887	8.89417
Chr1	2374677	2374755	AT1G07670	4.09937	5.77954
Chr1	2374677	2374755	AT1G07680	4.09937	5.77954
Chr1	2374677	2374755	AT1G07690	4.09937	5.77954
Chr1	2406802	2406889	AT1G07750	4.50772	6.18052
Chr1	2436901	2437130	AT1G07880	3.41605	5.09303
Chr1	2436901	2437130	AT1G07885	3.41605	5.09303
Chr1	2436901	2437130	AT1G07890	3.41605	5.09303
Chr1	2879141	2879229	AT1G08960	4.84471	7.53
Chr1	2879141	2879229	AT1G08970	4.84471	7.53
Chr1	2928897	2928947	AT1G09090	3.85988	5.16772
Chr1	2939395	2939475	AT1G09100	6.31081	10.2318
Chr1	2990941	2991028	AT1G09260	4.50772	6.18052
Chr1	2991531	2991733	AT1G09260	6.31081	10.2318
Chr1	2991790	2991884	AT1G09260	4.9585	7.14048
Chr1	2991962	2992215	AT1G09260	6.31081	10.2318
Chr1	2990941	2991028	AT1G09270	4.50772	6.18052
Chr1	2991531	2991733	AT1G09270	6.31081	10.2318
Chr1	2991790	2991884	AT1G09270	4.9585	7.14048
Chr1	2991962	2992215	AT1G09270	6.31081	10.2318
Chr1	3240378	3240440	AT1G09940	3.7267	4.95809
Chr1	3240378	3240440	AT1G09950	3.7267	4.95809
Chr1	3240378	3240440	AT1G09960	3.7267	4.95809
Chr1	3272537	3272735	AT1G10020	5.81069	9.08972
Chr1	3272537	3272735	AT1G10030	5.81069	9.08972
Chr1	3484293	3484435	AT1G10560	4.9585	7.14048
Chr1	3484293	3484435	AT1G10570	4.9585	7.14048
Chr1	3527593	3527670	AT1G10650	3.7267	4.95809
Chr1	3523782	3523846	AT1G10652	4.05695	5.26106
Chr1	3527593	3527670	AT1G10652	3.7267	4.95809
Chr1	3527593	3527670	AT1G10657	3.7267	4.95809
Chr1	3676160	3676207	AT1G11000	4.31396	5.87806
Chr1	3676486	3676624	AT1G11000	6.03955	9.79406
Chr1	3676160	3676207	AT1G11020	4.31396	5.87806
Chr1	3676486	3676624	AT1G11020	6.03955	9.79406
Chr1	3749668	3749713	AT1G11200	4.9585	7.14048
Chr1	4229697	4229764	AT1G12420	4.00684	6.12972
Chr1	4230054	4230242	AT1G12420	5.56659	9.02666
Chr1	4229697	4229764	AT1G12423	4.00684	6.12972
Chr1	4230054	4230242	AT1G12423	5.56659	9.02666
Chr1	4524216	4524358	AT1G13245	6.31081	10.2318
Chr1	4524904	4524949	AT1G13245	4.05695	5.26106
Chr1	4525663	4525717	AT1G13245	4.50772	6.18052
Chr1	4542307	4542451	AT1G13270	4.05695	5.26106
Chr1	4599063	4599110	AT1G13410	1.64059	4.27132
Chr1	4893137	4893182	AT1G14330	4.9585	7.14048
Chr1	4894520	4894595	AT1G14340	4.05695	5.26106
Chr1	4913803	4913995	AT1G14360	6.25061	10.1348
Chr1	4913803	4913995	AT1G14370	6.25061	10.1348
Chr1	5145798	5145882	AT1G14920	4.39535	6.00509
Chr1	5171301	5171351	AT1G15015	5.21738	8.45379
Chr1	5171413	5171473	AT1G15015	4.44968	6.08988
Chr1	5180864	5180915	AT1G15040	4.96805	8.04001
Chr1	5180864	5180915	AT1G15045	4.96805	8.04001
Chr1	5298021	5298165	AT1G15400	4.6541	6.66024
Chr1	5298021	5298165	AT1G15410	4.6541	6.66024
Chr1	5390247	5390296	AT1G15680	5.81069	9.08972
Chr1	5421294	5421417	AT1G15750	3.35403	4.17674
Chr1	5421475	5421528	AT1G15750	3.7267	4.95809
Chr1	5442307	5442429	AT1G15800	3.8079	4.87728
Chr1	5442307	5442429	AT1G15810	3.8079	4.87728
Chr1	5844179	5844238	AT1G17090	4.09937	5.77954
Chr1	5844179	5844238	AT1G17100	4.09937	5.77954
Chr1	5851723	5851768	AT1G17110	4.9585	7.14048
Chr1	5851723	5851768	AT1G17120	4.9585	7.14048
Chr1	5851723	5851768	AT1G17130	4.9585	7.14048
Chr1	5920289	5920374	AT1G17280	4.05695	5.26106
Chr1	5920289	5920374	AT1G17285	4.05695	5.26106
Chr1	5920289	5920374	AT1G17290	4.05695	5.26106
Chr1	6075764	6075819	AT1G17665	5.86004	9.16881
Chr1	6075764	6075819	AT1G17680	5.86004	9.16881
Chr1	6174485	6174535	AT1G17940	5.74584	8.98578
Chr1	6174485	6174535	AT1G17950	5.74584	8.98578
Chr1	6299119	6299207	AT1G18300	4.50772	6.18052
Chr1	6464239	6464341	AT1G18750	4.20437	7.2933
Chr1	6464504	6464591	AT1G18750	3.4351	5.5697
Chr1	6465570	6465667	AT1G18750	4.02279	5.20835
Chr1	6528454	6528499	AT1G18900	3.99125	5.15973
Chr1	6619375	6619499	AT1G19180	4.9585	7.14048
Chr1	6620237	6620322	AT1G19180	4.05695	5.26106
Chr1	6620833	6620981	AT1G19180	3.7267	4.95809
Chr1	6621069	6621159	AT1G19180	4.05695	5.26106
Chr1	6621374	6621419	AT1G19180	4.84471	7.53
Chr1	6620237	6620322	AT1G19190	4.05695	5.26106
Chr1	6620833	6620981	AT1G19190	3.7267	4.95809
Chr1	6621069	6621159	AT1G19190	4.05695	5.26106
Chr1	6621374	6621419	AT1G19190	4.84471	7.53
Chr1	6622190	6623002	AT1G19190	8.56468	15.9569
Chr1	6623450	6623777	AT1G19190	5.40927	8.13753
Chr1	6623831	6623913	AT1G19190	4.50772	6.18052
Chr1	6623831	6623913	AT1G19200	4.50772	6.18052
Chr1	6623991	6624137	AT1G19200	6.31081	10.2318
Chr1	6627402	6627477	AT1G19200	4.29991	5.85613
Chr1	6627747	6627982	AT1G19200	4.00684	6.12972
Chr1	6627402	6627477	AT1G19210	4.29991	5.85613
Chr1	6627747	6627982	AT1G19210	4.00684	6.12972
Chr1	6677706	6677755	AT1G19310	4.9585	7.14048
Chr1	6677706	6677755	AT1G19320	4.9585	7.14048
Chr1	6862234	6862279	AT1G19835	4.09937	5.77954
Chr1	6883314	6883451	AT1G19850	4.05695	5.26106
Chr1	6885538	6885588	AT1G19850	3.60618	4.38614
Chr1	6886026	6886093	AT1G19850	4.9585	7.14048
Chr1	6946468	6946583	AT1G20050	4.231	5.74858
Chr1	6970653	6970717	AT1G20100	3.7267	4.95809
Chr1	6971257	6971328	AT1G20100	5.77809	9.03747
Chr1	6970653	6970717	AT1G20110	3.7267	4.95809
Chr1	6971257	6971328	AT1G20110	5.77809	9.03747
Chr1	7016535	7016586	AT1G20240	4.9585	7.14048
Chr1	7016535	7016586	AT1G20260	4.9585	7.14048
Chr1	7032003	7032204	AT1G20310	5.40927	8.13753
Chr1	7084344	7084400	AT1G20410	3.15328	4.41912
Chr1	7084344	7084400	AT1G20430	3.15328	4.41912
Chr1	7084344	7084400	AT1G20440	3.15328	4.41912
Chr1	7088554	7088622	AT1G20450	4.81975	7.19759
Chr1	7088731	7088835	AT1G20450	4.84471	7.53
Chr1	7088554	7088622	AT1G20460	4.81975	7.19759
Chr1	7088731	7088835	AT1G20460	4.84471	7.53
Chr1	7150558	7150610	AT1G20640	5.40927	8.13753
Chr1	7236170	7236250	AT1G20823	4.05695	5.26106
Chr1	7242798	7242845	AT1G20830	5.86004	9.16881
Chr1	7270422	7270788	AT1G20900	3.44982	6.05113
Chr1	7336846	7336911	AT1G21000	3.60618	4.38614
Chr1	7488836	7488933	AT1G21380	6.3075	10.2265
Chr1	7488836	7488933	AT1G21390	6.3075	10.2265
Chr1	7491395	7491515	AT1G21390	3.35403	4.17674
Chr1	7488836	7488933	AT1G21395	6.3075	10.2265
Chr1	7491395	7491515	AT1G21395	3.35403	4.17674
Chr1	7491395	7491515	AT1G21400	3.35403	4.17674
Chr1	7499689	7499752	AT1G21430	4.09937	5.77954
Chr1	7663962	7664007	AT1G21830	3.3904	4.62541
Chr1	7664178	7664223	AT1G21830	4.9585	7.14048
Chr1	7663962	7664007	AT1G21835	3.3904	4.62541
Chr1	7664178	7664223	AT1G21835	4.9585	7.14048
Chr1	7663962	7664007	AT1G21840	3.3904	4.62541
Chr1	7664178	7664223	AT1G21840	4.9585	7.14048
Chr1	7732139	7732506	AT1G21975	8.1139	14.7625
Chr1	7732139	7732506	AT1G21980	8.1139	14.7625
Chr1	7733393	7733457	AT1G21980	4.00684	6.12972
Chr1	7782571	7782628	AT1G22060	5.86004	9.16881
Chr1	7782571	7782628	AT1G22065	5.86004	9.16881
Chr1	7832734	7832818	AT1G22190	4.05695	5.26106
Chr1	7836547	7837540	AT1G22210	5.85615	11.3374
Chr1	7837683	7837728	AT1G22210	4.3711	5.96723
Chr1	7884291	7884352	AT1G22310	4.9585	7.14048
Chr1	7884291	7884352	AT1G22330	4.9585	7.14048
Chr1	7906978	7907056	AT1G22400	5.40927	8.13753
Chr1	7907379	7907455	AT1G22400	3.35403	4.17674
Chr1	7907526	7907596	AT1G22400	4.00684	6.12972
Chr1	7907726	7907839	AT1G22400	4.50772	6.18052
Chr1	8061056	8061122	AT1G22767	3.35403	4.17674
Chr1	8061056	8061122	AT1G22770	3.35403	4.17674
Chr1	8384679	8384796	AT1G23710	4.4397	6.07431
Chr1	8385040	8385174	AT1G23710	5.79761	9.06875
Chr1	8384679	8384796	AT1G23720	4.4397	6.07431
Chr1	8385040	8385174	AT1G23720	5.79761	9.06875
Chr1	8430993	8431119	AT1G23860	4.79762	6.88671
Chr1	8430993	8431119	AT1G23870	4.79762	6.88671
Chr1	8458383	8458479	AT1G23935	4.50772	6.18052
Chr1	8549227	8549299	AT1G24150	4.05695	5.26106
Chr1	8549227	8549299	AT1G24159	4.05695	5.26106
Chr1	8911515	8911591	AT1G25400	4.9585	7.14048
Chr1	8911655	8911760	AT1G25400	4.09937	5.77954
Chr1	8975694	8975846	AT1G25540	6.33539	11.3948
Chr1	8975694	8975846	AT1G25550	6.33539	11.3948
Chr1	8981879	8982051	AT1G25560	4.84471	7.53
Chr1	8982226	8982283	AT1G25560	4.37596	6.48186
Chr1	8982501	8982594	AT1G25560	4.11099	6.04835
Chr1	8982650	8982767	AT1G25560	4.99269	9.72604
Chr1	8982817	8982873	AT1G25560	4.12212	7.6951
Chr1	8983133	8983278	AT1G25560	3.15328	4.41912
Chr1	9092753	9092823	AT1G26270	4.05695	5.26106
Chr1	9158208	9158261	AT1G26480	4.09961	5.54332
Chr1	9158208	9158261	AT1G26500	4.09961	5.54332
Chr1	9338281	9338454	AT1G26930	5.40927	8.13753
Chr1	9338676	9338758	AT1G26930	3.35403	4.17674
Chr1	9647537	9647642	AT1G27720	4.00471	5.18047
Chr1	9647961	9649022	AT1G27720	6.8321	16.1281
Chr1	9649219	9649264	AT1G27720	3.8079	4.87728
Chr1	9647537	9647642	AT1G27730	4.00471	5.18047
Chr1	9647961	9649022	AT1G27730	6.8321	16.1281
Chr1	9649219	9649264	AT1G27730	3.8079	4.87728
Chr1	9887710	9887811	AT1G28280	3.72824	4.7546
Chr1	10014250	10014311	AT1G28480	4.05695	5.26106
Chr1	10014250	10014311	AT1G28490	4.05695	5.26106
Chr1	10090351	10090407	AT1G28710	4.50772	6.18052
Chr1	10261314	10261382	AT1G29330	4.05482	5.25777
Chr1	10261314	10261382	AT1G29340	4.05482	5.25777
Chr1	10355022	10355117	AT1G29640	4.47204	6.63777
Chr1	10355195	10355263	AT1G29640	4.50772	6.18052
Chr1	10355383	10355459	AT1G29640	4.50772	6.18052
Chr1	10355642	10356481	AT1G29640	7.39724	16.3001
Chr1	10581391	10581438	AT1G30110	4.9585	7.14048
Chr1	10756737	10756829	AT1G30440	4.55674	6.50641
Chr1	10860386	10860489	AT1G30630	4.43473	6.06655
Chr1	10860386	10860489	AT1G30640	4.43473	6.06655
Chr1	10900291	10900336	AT1G30730	3.99125	5.15973
Chr1	10900291	10900336	AT1G30740	3.99125	5.15973
Chr1	10958553	10958707	AT1G30825	4.05695	5.26106
Chr1	11797262	11797336	AT1G32610	5.01784	7.81237
Chr1	11797262	11797336	AT1G32630	5.01784	7.81237
Chr1	11801012	11801114	AT1G32640	4.50772	6.18052
Chr1	11831011	11831079	AT1G32710	4.91674	7.07461
Chr1	11831011	11831079	AT1G32720	4.91674	7.07461
Chr1	11927764	11927850	AT1G32920	4.93149	8.61665
Chr1	11928718	11928781	AT1G32920	3.34902	3.99621
Chr1	11927764	11927850	AT1G32928	4.93149	8.61665
Chr1	11928718	11928781	AT1G32928	3.34902	3.99621
Chr1	11929010	11929264	AT1G32928	5.74584	8.98578
Chr1	11929448	11929549	AT1G32928	4.50772	6.18052
Chr1	11931156	11931201	AT1G32928	4.9585	7.14048
Chr1	11978717	11978793	AT1G33060	4.9585	7.14048
Chr1	14045616	14045665	AT1G37020	4.16468	5.88393
Chr1	16801119	16801224	AT1G44170	4.05695	5.26106
Chr1	17632137	17632216	AT1G47870	4.50772	6.18052
Chr1	18135604	18135649	AT1G49030	5.40927	8.13753
Chr1	18135604	18135649	AT1G49032	5.40927	8.13753
Chr1	18387713	18387782	AT1G49670	3.35403	4.17674
Chr1	18388832	18388931	AT1G49700	3.69862	5.36073
Chr1	19052660	19052722	AT1G51400	3.57581	4.33999
Chr1	19424486	19424626	AT1G52160	7.43087	13.2111
Chr1	19424486	19424626	AT1G52180	7.43087	13.2111
Chr1	19581728	19581795	AT1G52565	3.7267	4.95809
Chr1	19696737	19696881	AT1G52890	7.66313	13.5914
Chr1	19696993	19697074	AT1G52890	4.50772	6.18052
Chr1	19697356	19697672	AT1G52890	5.54793	10.4069
Chr1	19697921	19698100	AT1G52890	5.24532	7.87666
Chr1	19698453	19698548	AT1G52890	4.05695	5.26106
Chr1	19699344	19699407	AT1G52890	5.86004	9.16881
Chr1	19821044	19821102	AT1G53170	3.7267	4.95809
Chr1	19957813	19958013	AT1G53460	4.50772	6.18052
Chr1	19957813	19958013	AT1G53470	4.50772	6.18052
Chr1	20046661	20046716	AT1G53700	4.50772	6.18052
Chr1	20101332	20101465	AT1G53840	6.31081	10.2318
Chr1	20199152	20199238	AT1G54100	3.78767	4.84613
Chr1	20199152	20199238	AT1G54110	3.78767	4.84613
Chr1	20199152	20199238	AT1G54115	3.78767	4.84613
Chr1	20651414	20651510	AT1G55340	4.91674	7.07461
Chr1	20670045	20670113	AT1G55360	4.05695	5.26106
Chr1	22057398	22057469	AT1G59910	4.05695	5.26106
Chr1	22427984	22428137	AT1G60913	5.29204	7.95102
Chr1	22428230	22428298	AT1G60913	3.52803	4.26745
Chr1	22428230	22428298	AT1G60920	3.52803	4.26745
Chr1	22677541	22677608	AT1G61460	3.35403	4.17674
Chr1	22677541	22677608	AT1G61470	3.35403	4.17674
Chr1	22866879	22867019	AT1G61870	8.03891	15.0882
Chr1	22867071	22867238	AT1G61870	3.94159	6.532
Chr1	22867358	22867460	AT1G61870	3.7267	4.95809
Chr1	22867520	22867580	AT1G61870	4.80821	6.90342
Chr1	22867636	22867775	AT1G61870	3.69862	5.36073
Chr1	22869930	22869997	AT1G61890	4.00684	6.12972
Chr1	22870214	22870310	AT1G61890	4.27669	5.8199
Chr1	22870916	22871109	AT1G61890	4.09937	5.77954
Chr1	23020349	23020444	AT1G62300	5.40927	8.13753
Chr1	23020349	23020444	AT1G62301	5.40927	8.13753
Chr1	23022683	23022750	AT1G62301	4.09937	5.77954
Chr1	23169388	23169501	AT1G62580	4.84471	7.53
Chr1	23170388	23170517	AT1G62580	4.9585	7.14048
Chr1	23171334	23171422	AT1G62580	5.86004	9.16881
Chr1	23172065	23172146	AT1G62580	4.50772	6.18052
Chr1	23172567	23172676	AT1G62580	5.86004	9.16881
Chr1	23667506	23667578	AT1G63780	3.60618	4.38614
Chr1	23667506	23667578	AT1G63800	3.60618	4.38614
Chr1	23689248	23689367	AT1G63840	6.31081	10.2318
Chr1	23946152	23946218	AT1G64460	4.05695	5.26106
Chr1	23946562	23946610	AT1G64460	4.9585	7.14048
Chr1	23946152	23946218	AT1G64470	4.05695	5.26106
Chr1	23946562	23946610	AT1G64470	4.9585	7.14048
Chr1	24487225	24487294	AT1G65840	3.35403	4.17674
Chr1	24769574	24769676	AT1G66400	6.31081	10.2318
Chr1	24769731	24770073	AT1G66400	6.70806	12.4262
Chr1	24770294	24770367	AT1G66400	5.40927	8.13753
Chr1	24770431	24770489	AT1G66400	6.76159	11.3245
Chr1	24770538	24770702	AT1G66400	7.66313	13.5914
Chr1	24770846	24770923	AT1G66400	4.05695	5.26106
Chr1	24771002	24771189	AT1G66400	4.84471	7.53
Chr1	24771242	24771325	AT1G66400	4.50772	6.18052
Chr1	24839095	24839196	AT1G66570	4.9585	7.14048
Chr1	24839095	24839196	AT1G66580	4.9585	7.14048
Chr1	24839095	24839196	AT1G66590	4.9585	7.14048
Chr1	25875984	25876094	AT1G68830	4.50772	6.18052
Chr1	25876207	25876256	AT1G68830	4.50772	6.18052
Chr1	25876677	25876814	AT1G68830	3.7267	4.95809
Chr1	25876677	25876814	AT1G68840	3.7267	4.95809
Chr1	25877615	25877732	AT1G68840	4.50772	6.18052
Chr1	25928175	25928237	AT1G68960	4.05695	5.26106
Chr1	25941042	25941267	AT1G68990	6.03955	9.79406
Chr1	25941337	25941438	AT1G68990	4.73504	6.78799
Chr1	25941489	25941644	AT1G68990	3.3904	4.62541
Chr1	25941042	25941267	AT1G69010	6.03955	9.79406
Chr1	25941337	25941438	AT1G69010	4.73504	6.78799
Chr1	25941489	25941644	AT1G69010	3.3904	4.62541
Chr1	26049403	26049464	AT1G69280	4.9585	7.14048
Chr1	26049403	26049464	AT1G69290	4.9585	7.14048
Chr1	26122139	26122258	AT1G69500	4.90015	7.04844
Chr1	26122310	26122690	AT1G69500	7.22672	14.1685
Chr1	26122758	26122840	AT1G69500	4.61319	7.1493
Chr1	26123176	26123418	AT1G69500	5.0772	7.60891
Chr1	26123471	26123579	AT1G69500	6.31081	10.2318
Chr1	26123645	26123801	AT1G69500	6.76159	11.3245
Chr1	26122310	26122690	AT1G69510	7.22672	14.1685
Chr1	26122758	26122840	AT1G69510	4.61319	7.1493
Chr1	26123176	26123418	AT1G69510	5.0772	7.60891
Chr1	26123471	26123579	AT1G69510	6.31081	10.2318
Chr1	26123645	26123801	AT1G69510	6.76159	11.3245
Chr1	26240819	26240869	AT1G69760	5.86004	9.16881
Chr1	26337419	26337497	AT1G69920	3.7267	4.95809
Chr1	26337419	26337497	AT1G69930	3.7267	4.95809
Chr1	26382160	26382250	AT1G70060	4.9585	7.14048
Chr1	26483441	26483532	AT1G70300	4.50772	6.18052
Chr1	26694678	26694957	AT1G70780	4.09937	5.77954
Chr1	26695010	26695070	AT1G70780	4.47204	6.63777
Chr1	26697487	26697548	AT1G70780	4.05695	5.26106
Chr1	26694678	26694957	AT1G70782	4.09937	5.77954
Chr1	26695010	26695070	AT1G70782	4.47204	6.63777
Chr1	26697487	26697548	AT1G70782	4.05695	5.26106
Chr1	26697487	26697548	AT1G70790	4.05695	5.26106
Chr1	26937909	26937989	AT1G71520	4.84471	7.53
Chr1	26937909	26937989	AT1G71530	4.84471	7.53
Chr1	27301648	27301749	AT1G72510	4.9585	7.14048
Chr1	27547551	27547596	AT1G73250	4.18336	6.16733
Chr1	27547726	27547815	AT1G73250	3.4351	5.5697
Chr1	27547551	27547596	AT1G73260	4.18336	6.16733
Chr1	27547726	27547815	AT1G73260	3.4351	5.5697
Chr1	27627853	27628025	AT1G73480	6.76159	11.3245
Chr1	27641658	27641742	AT1G73500	3.60618	4.38614
Chr1	27641658	27641742	AT1G73510	3.60618	4.38614
Chr1	27646925	27646970	AT1G73530	4.50772	6.18052
Chr1	27646925	27646970	AT1G73540	4.50772	6.18052
Chr1	27646925	27646970	AT1G73550	4.50772	6.18052
Chr1	27711870	27711915	AT1G73690	4.75572	6.82062
Chr1	27713817	27713876	AT1G73690	4.05695	5.26106
Chr1	27816465	27816512	AT1G73970	4.09937	5.77954
Chr1	27834918	27834975	AT1G74010	6.31081	10.2318
Chr1	28020396	28020445	AT1G74560	4.09937	5.77954
Chr1	28020396	28020445	AT1G74580	4.09937	5.77954
Chr1	28338355	28338434	AT1G75500	4.47204	6.63777
Chr1	28419979	28420028	AT1G75680	4.50772	6.18052
Chr1	28419979	28420028	AT1G75700	4.50772	6.18052
Chr1	28459698	28459752	AT1G75810	5.36372	8.06506
Chr1	28460378	28460423	AT1G75810	4.44468	6.08208
Chr1	28586316	28586895	AT1G76170	6.8321	16.1281
Chr1	28587033	28587766	AT1G76170	11.7201	24.8841
Chr1	28588040	28588113	AT1G76170	4.9585	7.14048
Chr1	28586316	28586895	AT1G76180	6.8321	16.1281
Chr1	28587033	28587766	AT1G76180	11.7201	24.8841
Chr1	28588040	28588113	AT1G76180	4.9585	7.14048
Chr1	28586316	28586895	AT1G76185	6.8321	16.1281
Chr1	28587033	28587766	AT1G76185	11.7201	24.8841
Chr1	28588040	28588113	AT1G76185	4.9585	7.14048
Chr1	28701560	28701691	AT1G76500	2.64462	4.11194
Chr1	28727880	28727932	AT1G76550	5.40927	8.13753
Chr1	28727880	28727932	AT1G76560	5.40927	8.13753
Chr1	28727880	28727932	AT1G76570	5.40927	8.13753
Chr1	28745792	28745941	AT1G76600	4.9585	7.14048
Chr1	28746783	28747804	AT1G76600	6.76159	11.3245
Chr1	28746783	28747804	AT1G76610	6.76159	11.3245
Chr1	28747955	28748094	AT1G76610	4.50772	6.18052
Chr1	28748144	28748189	AT1G76610	4.9585	7.14048
Chr1	28925599	28925673	AT1G76970	5.13203	7.69628
Chr1	28925599	28925673	AT1G76980	5.13203	7.69628
Chr1	29143079	29143188	AT1G77550	3.92532	5.05813
Chr1	29143079	29143188	AT1G77570	3.92532	5.05813
Chr1	29176229	29176310	AT1G77640	7.21236	12.4449
Chr1	29327659	29327722	AT1G78000	3.60618	4.38614
Chr1	29361020	29361065	AT1G78080	4.31506	6.93003
Chr1	29361255	29361363	AT1G78080	4.05695	5.26106
Chr1	29385095	29385174	AT1G78100	6.76159	11.3245
Chr1	29387842	29388373	AT1G78110	2.91497	4.70558
Chr1	29388465	29388549	AT1G78110	4.31506	6.93003
Chr1	29388652	29388743	AT1G78110	4.31506	6.93003
Chr1	29388823	29388968	AT1G78110	6.05273	9.81537
Chr1	29404026	29404101	AT1G78140	4.05695	5.26106
Chr1	29404026	29404101	AT1G78150	4.05695	5.26106
Chr1	29404026	29404101	AT1G78160	4.05695	5.26106
Chr1	29443943	29444018	AT1G78260	5.40927	8.13753
Chr1	29488555	29488609	AT1G78380	4.40513	6.02035
Chr1	29573222	29573308	AT1G78610	4.1599	5.63753
Chr1	29573036	29573152	AT1G78610	5.82386	9.44499
Chr1	29573222	29573308	AT1G78630	4.1599	5.63753
Chr1	29573036	29573152	AT1G78630	5.82386	9.44499
Chr1	29598790	29599248	AT1G78700	4.99269	9.72604
Chr1	29598790	29599248	AT1G78710	4.99269	9.72604
Chr1	29780576	29780621	AT1G79160	4.05695	5.26106
Chr1	29780576	29780621	AT1G79170	4.05695	5.26106
Chr1	29809377	29809458	AT1G79260	5.70762	8.92451
Chr1	29853711	29853756	AT1G79350	4.231	5.74858
Chr1	29975387	29975440	AT1G79650	3.3904	4.62541
Chr1	29975387	29975440	AT1G79660	3.3904	4.62541
Chr1	30243296	30243357	AT1G80450	4.9585	7.14048
Chr1	30267229	30267294	AT1G80490	4.05695	5.26106
Chr1	30267504	30267587	AT1G80490	5.40927	8.13753
Chr1	30267229	30267294	AT1G80500	4.05695	5.26106
Chr1	30267504	30267587	AT1G80500	5.40927	8.13753
Chr1	30403946	30403999	AT1G80920	4.8782	7.01382
Chr1	30404068	30404184	AT1G80920	5.21738	8.45379
Chr2	1022	1533	AT2G01008	1.78645	6.92731
Chr2	2643	2934	AT2G01021	1.80634	7.13568
Chr2	3010	3135	AT2G01021	2.03275	9.51764
Chr2	3264	4152	AT2G01021	1.76698	6.72389
Chr2	4230	4997	AT2G01021	1.76698	6.72389
Chr2	5068	5181	AT2G01021	1.91287	8.25552
Chr2	5256	5385	AT2G01021	1.93571	8.496
Chr2	5441	5645	AT2G01021	2.02583	8.7339
Chr2	5721	6142	AT2G01021	1.76698	6.72389
Chr2	6229	7053	AT2G01021	1.76698	6.72389
Chr2	7761	8116	AT2G01023	1.80634	7.13568
Chr2	8275	8348	AT2G01023	1.82669	7.34907
Chr2	8415	8798	AT2G01023	1.76698	6.72389
Chr2	8883	8947	AT2G01023	2.05384	9.37179
Chr2	9019	9332	AT2G01023	2.08502	10.0665
Chr2	9443	9712	AT2G01023	2.03275	9.51764
Chr2	9927	10132	AT2G01023	1.76698	6.72389
Chr2	10191	10335	AT2G01023	1.78645	6.92731
Chr2	10394	10484	AT2G01023	2.03275	9.51764
Chr2	97465	97549	AT2G01140	4.47204	6.63777
Chr2	97620	97682	AT2G01140	4.84471	7.53
Chr2	97732	97867	AT2G01140	4.9585	7.14048
Chr2	97465	97549	AT2G01150	4.47204	6.63777
Chr2	97620	97682	AT2G01150	4.84471	7.53
Chr2	97732	97867	AT2G01150	4.9585	7.14048
Chr2	100477	100545	AT2G01150	4.80821	6.90342
Chr2	259253	259317	AT2G01570	4.05695	5.26106
Chr2	263008	263053	AT2G01590	4.50772	6.18052
Chr2	263331	263453	AT2G01590	6.31081	10.2318
Chr2	299378	299473	AT2G01670	4.9585	7.14048
Chr2	383203	383261	AT2G01850	5.40927	8.13753
Chr2	383393	383607	AT2G01850	3.7267	4.95809
Chr2	383687	383737	AT2G01850	3.3904	4.62541
Chr2	706958	707005	AT2G02610	5.40927	8.13753
Chr2	1154351	1154396	AT2G03780	5.21738	8.45379
Chr2	1154351	1154396	AT2G03800	5.21738	8.45379
Chr2	2198267	2198348	AT2G05786	5.86004	9.16881
Chr2	2198267	2198348	AT2G05790	5.86004	9.16881
Chr2	3496190	3496240	AT2G07739	1.97799	7.34918
Chr2	3614951	3615120	AT2G07981	1.76698	6.72389
Chr2	3614951	3615120	AT2G08986	1.76698	6.72389
Chr2	3615780	3615832	AT2G08986	2.06767	8.2948
Chr2	3615972	3616083	AT2G08986	2.11218	10.351
Chr2	3616367	3616422	AT2G08986	2.47592	13.9573
Chr2	3616541	3616694	AT2G08986	1.76592	6.34839
Chr2	3616746	3616836	AT2G08986	1.80634	7.13568
Chr2	3616912	3616989	AT2G08986	1.68165	5.2677
Chr2	3617193	3617282	AT2G08986	2.478	11.5055
Chr2	3617456	3617524	AT2G08986	1.76353	5.65758
Chr2	3617735	3617797	AT2G08986	2.36634	12.8571
Chr2	3618037	3618194	AT2G08986	1.8475	7.56764
Chr2	6018179	6018532	AT2G14210	6.31081	10.2318
Chr2	6761387	6761473	AT2G15490	4.77136	7.12003
Chr2	6761387	6761473	AT2G15500	4.77136	7.12003
Chr2	7182304	7182349	AT2G16570	4.05695	5.26106
Chr2	7182304	7182349	AT2G16575	4.05695	5.26106
Chr2	7200679	7200729	AT2G16600	4.46976	6.12124
Chr2	7255793	7255838	AT2G16720	4.50772	6.18052
Chr2	7432848	7432910	AT2G17070	6.31081	10.2318
Chr2	7432848	7432910	AT2G17080	6.31081	10.2318
Chr2	7578581	7578667	AT2G17450	4.9585	7.14048
Chr2	7603508	7603588	AT2G17500	4.05695	5.26106
Chr2	7643849	7643916	AT2G17560	3.35403	4.17674
Chr2	7643849	7643916	AT2G17570	3.35403	4.17674
Chr2	7643849	7643916	AT2G17580	3.35403	4.17674
Chr2	7864148	7864259	AT2G18090	5.86004	9.16881
Chr2	7864148	7864259	AT2G18100	5.86004	9.16881
Chr2	8791837	8791934	AT2G20370	3.69862	5.36073
Chr2	8900168	8900275	AT2G20630	4.80291	6.89506
Chr2	8900168	8900275	AT2G20635	4.80291	6.89506
Chr2	9038047	9038125	AT2G21060	4.05695	5.26106
Chr2	9038047	9038125	AT2G21070	4.05695	5.26106
Chr2	9054776	9054873	AT2G21120	4.05695	5.26106
Chr2	9054776	9054873	AT2G21130	4.05695	5.26106
Chr2	9213236	9213348	AT2G21510	4.86187	6.98806
Chr2	9213236	9213348	AT2G21520	4.86187	6.98806
Chr2	9266742	9266843	AT2G21660	5.24532	7.87666
Chr2	9266742	9266843	AT2G21680	5.24532	7.87666
Chr2	9449857	9449978	AT2G22230	6.76961	11.7221
Chr2	9537892	9538127	AT2G22470	8.30509	15.5287
Chr2	9538235	9538304	AT2G22470	5.73946	9.30803
Chr2	9538396	9538770	AT2G22470	4.35113	8.45115
Chr2	9539214	9539275	AT2G22470	4.00684	6.12972
Chr2	9537892	9538127	AT2G22475	8.30509	15.5287
Chr2	9538235	9538304	AT2G22475	5.73946	9.30803
Chr2	9538396	9538770	AT2G22475	4.35113	8.45115
Chr2	9539214	9539275	AT2G22475	4.00684	6.12972
Chr2	9677015	9677060	AT2G22760	5.40927	8.13753
Chr2	9711504	9711552	AT2G22805	2.04472	7.18222
Chr2	9711504	9711552	AT2G22807	2.04472	7.18222
Chr2	9737312	9737383	AT2G22860	5.40927	8.13753
Chr2	9737312	9737383	AT2G22870	5.40927	8.13753
Chr2	9746669	9746752	AT2G22900	6.31081	10.2318
Chr2	9746669	9746752	AT2G22905	6.31081	10.2318
Chr2	9746669	9746752	AT2G22910	6.31081	10.2318
Chr2	9841987	9842039	AT2G23118	5.33362	8.01717
Chr2	9842108	9842365	AT2G23118	3.89312	6.96199
Chr2	9842462	9842566	AT2G23118	4.09937	5.77954
Chr2	9841987	9842039	AT2G23120	5.33362	8.01717
Chr2	9841987	9842039	AT2G23130	5.33362	8.01717
Chr2	9842108	9842365	AT2G23130	3.89312	6.96199
Chr2	9842462	9842566	AT2G23130	4.09937	5.77954
Chr2	10127863	10127930	AT2G23790	4.9585	7.14048
Chr2	10427559	10427629	AT2G24550	3.99573	5.16663
Chr2	10427559	10427629	AT2G24560	3.99573	5.16663
Chr2	10566807	10566855	AT2G24780	4.6541	6.66024
Chr2	10566807	10566855	AT2G24790	4.6541	6.66024
Chr2	10832340	10832400	AT2G25450	5.40927	8.13753
Chr2	10832883	10832986	AT2G25450	4.05695	5.26106
Chr2	10834248	10834380	AT2G25460	5.18806	7.78551
Chr2	10835694	10835832	AT2G25460	5.40927	8.13753
Chr2	10836225	10836270	AT2G25460	6.05273	9.81537
Chr2	10835694	10835832	AT2G25470	5.40927	8.13753
Chr2	10836225	10836270	AT2G25470	6.05273	9.81537
Chr2	10847205	10847332	AT2G25482	5.40927	8.13753
Chr2	10847395	10847466	AT2G25482	4.05695	5.26106
Chr2	10860072	10860236	AT2G25520	5.86004	9.16881
Chr2	10860072	10860236	AT2G25530	5.86004	9.16881
Chr2	10942453	10942525	AT2G25690	4.50772	6.18052
Chr2	11228153	11228198	AT2G26380	4.50772	6.18052
Chr2	11283889	11283967	AT2G26530	4.62327	7.75961
Chr2	11284730	11284794	AT2G26530	3.7267	4.95809
Chr2	11284964	11285022	AT2G26530	4.47204	6.63777
Chr2	11754876	11754955	AT2G27500	5.86004	9.16881
Chr2	11754876	11754955	AT2G27505	5.86004	9.16881
Chr2	12148626	12148758	AT2G28400	3.69862	5.36073
Chr2	12149079	12149134	AT2G28400	3.97789	5.13914
Chr2	12148626	12148758	AT2G28401	3.69862	5.36073
Chr2	12149079	12149134	AT2G28401	3.97789	5.13914
Chr2	12152289	12152379	AT2G28405	4.9585	7.14048
Chr2	12152550	12152595	AT2G28405	5.40927	8.13753
Chr2	12152289	12152379	AT2G28410	4.9585	7.14048
Chr2	12152550	12152595	AT2G28410	5.40927	8.13753
Chr2	12621384	12621430	AT2G29440	5.40927	8.13753
Chr2	12625664	12625741	AT2G29450	4.50772	6.18052
Chr2	12625664	12625741	AT2G29452	4.50772	6.18052
Chr2	12625664	12625741	AT2G29460	4.50772	6.18052
Chr2	12646103	12646194	AT2G29550	4.46337	6.35867
Chr2	12646278	12646323	AT2G29550	3.73215	4.76061
Chr2	12646103	12646194	AT2G29560	4.46337	6.35867
Chr2	12646278	12646323	AT2G29560	3.73215	4.76061
Chr2	12685308	12685353	AT2G29670	3.7267	4.95809
Chr2	12821044	12821107	AT2G30032	5.40927	8.13753
Chr2	12821044	12821107	AT2G30040	5.40927	8.13753
Chr2	12821044	12821107	AT2G30050	5.40927	8.13753
Chr2	12871829	12871874	AT2G30140	3.7267	4.95809
Chr2	12871966	12872011	AT2G30140	4.05695	5.26106
Chr2	12871829	12871874	AT2G30150	3.7267	4.95809
Chr2	12871966	12872011	AT2G30150	4.05695	5.26106
Chr2	12905213	12905268	AT2G30250	3.40298	4.0779
Chr2	12939508	12939553	AT2G30360	3.35403	4.17674
Chr2	12997382	12997512	AT2G30490	4.84026	6.95398
Chr2	13137304	13137390	AT2G30840	4.50772	6.18052
Chr2	13137304	13137390	AT2G30860	4.50772	6.18052
Chr2	13137304	13137390	AT2G30870	4.50772	6.18052
Chr2	13272090	13272148	AT2G31141	4.50772	6.18052
Chr2	13272090	13272148	AT2G31150	4.50772	6.18052
Chr2	13524028	13524183	AT2G31800	4.47204	6.63777
Chr2	13524028	13524183	AT2G31810	4.47204	6.63777
Chr2	13658205	13658260	AT2G32140	4.50772	6.18052
Chr2	13658333	13658378	AT2G32140	3.7267	4.95809
Chr2	13658205	13658260	AT2G32150	4.50772	6.18052
Chr2	13658333	13658378	AT2G32150	3.7267	4.95809
Chr2	13658205	13658260	AT2G32160	4.50772	6.18052
Chr2	13658333	13658378	AT2G32160	3.7267	4.95809
Chr2	13659250	13659335	AT2G32160	5.86004	9.16881
Chr2	13660425	13660516	AT2G32160	4.62327	7.75961
Chr2	13661159	13661246	AT2G32160	4.50772	6.18052
Chr2	13673464	13673509	AT2G32180	4.05695	5.26106
Chr2	13673464	13673509	AT2G32190	4.05695	5.26106
Chr2	13673464	13673509	AT2G32200	4.05695	5.26106
Chr2	13675307	13675352	AT2G32200	4.50772	6.18052
Chr2	13676099	13676144	AT2G32200	4.50772	6.18052
Chr2	13675307	13675352	AT2G32210	4.50772	6.18052
Chr2	13676099	13676144	AT2G32210	4.50772	6.18052
Chr2	13675307	13675352	AT2G32220	4.50772	6.18052
Chr2	13676099	13676144	AT2G32220	4.50772	6.18052
Chr2	14260767	14260812	AT2G33710	4.05695	5.26106
Chr2	14260767	14260812	AT2G33720	4.05695	5.26106
Chr2	14752208	14752256	AT2G34990	3.83475	5.35376
Chr2	14752208	14752256	AT2G35000	3.83475	5.35376
Chr2	14754261	14754306	AT2G35000	3.84902	4.94061
Chr2	14752208	14752256	AT2G35010	3.83475	5.35376
Chr2	14754261	14754306	AT2G35010	3.84902	4.94061
Chr2	14754261	14754306	AT2G35020	3.84902	4.94061
Chr2	14835123	14835205	AT2G35208	5.86004	9.16881
Chr2	14835123	14835205	AT2G35210	5.86004	9.16881
Chr2	14835123	14835205	AT2G35215	5.86004	9.16881
Chr2	15066336	15066411	AT2G35880	5.86004	9.16881
Chr2	15084715	15084873	AT2G35930	5.40927	8.13753
Chr2	15104367	15104413	AT2G35950	4.05695	5.26106
Chr2	15104530	15104619	AT2G35950	4.9585	7.14048
Chr2	15104367	15104413	AT2G35960	4.05695	5.26106
Chr2	15104530	15104619	AT2G35960	4.9585	7.14048
Chr2	15169564	15169609	AT2G36160	4.05695	5.26106
Chr2	15169564	15169609	AT2G36170	4.05695	5.26106
Chr2	15208325	15208401	AT2G36270	4.90567	7.05714
Chr2	15208325	15208401	AT2G36295	4.90567	7.05714
Chr2	15470066	15470237	AT2G36850	4.50772	6.18052
Chr2	15514896	15515013	AT2G36950	4.41988	6.04337
Chr2	15515106	15515178	AT2G36950	3.35403	4.17674
Chr2	15706003	15706103	AT2G37430	4.05695	5.26106
Chr2	15706193	15706238	AT2G37430	4.05695	5.26106
Chr2	15706003	15706103	AT2G37435	4.05695	5.26106
Chr2	15706193	15706238	AT2G37435	4.05695	5.26106
Chr2	15831257	15831302	AT2G37760	4.75572	6.82062
Chr2	15831770	15831858	AT2G37760	3.69862	5.36073
Chr2	15831257	15831302	AT2G37770	4.75572	6.82062
Chr2	15831770	15831858	AT2G37770	3.69862	5.36073
Chr2	15916888	15917047	AT2G38025	4.6791	6.6997
Chr2	15916888	15917047	AT2G38040	4.6791	6.6997
Chr2	15921415	15921466	AT2G38050	4.47204	6.63777
Chr2	15995929	15995983	AT2G38180	4.50772	6.18052
Chr2	15995929	15995983	AT2G38185	4.50772	6.18052
Chr2	16011093	16011138	AT2G38230	4.9585	7.14048
Chr2	16016812	16016940	AT2G38250	5.40927	8.13753
Chr2	16134452	16134521	AT2G38560	3.99125	5.15973
Chr2	16473875	16473986	AT2G39450	4.47204	6.63777
Chr2	16473875	16473986	AT2G39460	4.47204	6.63777
Chr2	16473875	16473986	AT2G39470	4.47204	6.63777
Chr2	16553479	16553664	AT2G39705	5.86004	9.16881
Chr2	16561554	16561653	AT2G39710	3.67882	5.79799
Chr2	16699229	16699309	AT2G39990	3.89104	5.00532
Chr2	16699857	16702107	AT2G39990	15.2788	47.6249
Chr2	16699857	16702107	AT2G40000	15.2788	47.6249
Chr2	16703218	16703342	AT2G40000	4.50772	6.18052
Chr2	16699857	16702107	AT2G40004	15.2788	47.6249
Chr2	16703218	16703342	AT2G40004	4.50772	6.18052
Chr2	16707243	16707288	AT2G40020	4.05695	5.26106
Chr2	16707355	16707493	AT2G40020	5.40927	8.13753
Chr2	17137246	17137422	AT2G41100	4.09937	5.77954
Chr2	17137246	17137422	AT2G41110	4.09937	5.77954
Chr2	17224448	17224562	AT2G41330	5.98737	9.70973
Chr2	17261177	17261241	AT2G41410	3.7267	4.95809
Chr2	17359839	17359909	AT2G41640	3.60618	4.38614
Chr2	17359839	17359909	AT2G41650	3.60618	4.38614
Chr2	17438613	17438684	AT2G41800	3.96021	5.11189
Chr2	17538774	17538868	AT2G42010	4.50772	6.18052
Chr2	17906853	17906947	AT2G43060	4.50772	6.18052
Chr2	18005070	18005243	AT2G43340	3.7267	4.95809
Chr2	18060579	18060638	AT2G43490	4.9585	7.14048
Chr2	18060579	18060638	AT2G43500	4.9585	7.14048
Chr2	18175129	18175246	AT2G43890	4.50772	6.18052
Chr2	18310024	18310114	AT2G44300	4.50772	6.18052
Chr2	18310024	18310114	AT2G44330	4.50772	6.18052
Chr2	18423076	18423161	AT2G44650	4.47204	6.63777
Chr2	18423076	18423161	AT2G44660	4.47204	6.63777
Chr2	18424457	18424506	AT2G44660	5.40927	8.13753
Chr2	18423076	18423161	AT2G44670	4.47204	6.63777
Chr2	18424457	18424506	AT2G44670	5.40927	8.13753
Chr2	18523387	18523477	AT2G44920	4.50772	6.18052
Chr2	18672167	18672270	AT2G45290	3.78608	5.05166
Chr2	18703760	18703861	AT2G45380	5.40927	8.13753
Chr2	18725682	18725790	AT2G45430	5.23971	9.49955
Chr2	18725682	18725790	AT2G45434	5.23971	9.49955
Chr2	18786345	18786401	AT2G45580	3.69862	5.36073
Chr2	18786345	18786401	AT2G45590	3.69862	5.36073
Chr2	18786345	18786401	AT2G45600	3.69862	5.36073
Chr2	18819934	18819979	AT2G45670	5.32167	7.99817
Chr2	18819934	18819979	AT2G45680	5.32167	7.99817
Chr2	18820478	18820546	AT2G45680	5.21738	8.45379
Chr2	18822817	18822911	AT2G45680	4.00684	6.12972
Chr2	18822973	18823037	AT2G45680	5.62039	8.78458
Chr2	18822817	18822911	AT2G45695	4.00684	6.12972
Chr2	18822973	18823037	AT2G45695	5.62039	8.78458
Chr2	18833192	18833263	AT2G45720	4.84471	7.53
Chr2	18839309	18839389	AT2G45730	5.40927	8.13753
Chr2	18839309	18839389	AT2G45740	5.40927	8.13753
Chr2	18839309	18839389	AT2G45750	5.40927	8.13753
Chr2	18893960	18894005	AT2G45910	4.50772	6.18052
Chr2	18950584	18950702	AT2G46080	5.14314	7.71398
Chr2	18950584	18950702	AT2G46090	5.14314	7.71398
Chr2	18950584	18950702	AT2G46100	5.14314	7.71398
Chr2	18964480	18964583	AT2G46170	3.7267	4.95809
Chr2	18981386	18981564	AT2G46225	3.69862	5.36073
Chr2	18998676	18998880	AT2G46270	4.97099	7.43946
Chr2	18999496	18999557	AT2G46270	4.05695	5.26106
Chr2	19000093	19000181	AT2G46270	4.03645	5.22943
Chr2	19051771	19051816	AT2G46410	3.15328	4.41912
Chr2	19051990	19052042	AT2G46410	4.09937	5.77954
Chr2	19051771	19051816	AT2G46420	3.15328	4.41912
Chr2	19051990	19052042	AT2G46420	4.09937	5.77954
Chr2	19094973	19095084	AT2G46510	4.88915	7.03109
Chr2	19094973	19095084	AT2G46520	4.88915	7.03109
Chr2	19095984	19096069	AT2G46520	3.7267	4.95809
Chr2	19109230	19109288	AT2G46535	3.35403	4.17674
Chr2	19131155	19131232	AT2G46580	5.40927	8.13753
Chr2	19131155	19131232	AT2G46590	5.40927	8.13753
Chr2	19138889	19138992	AT2G46610	4.50772	6.18052
Chr2	19138889	19138992	AT2G46620	4.50772	6.18052
Chr2	19227429	19227537	AT2G46780	5.40927	8.13753
Chr2	19298904	19299055	AT2G46970	4.31506	6.93003
Chr2	19335470	19335540	AT2G47060	5.32167	7.99817
Chr2	19335910	19336015	AT2G47060	4.41004	6.02801
Chr2	19336206	19336375	AT2G47060	4.79234	6.87839
Chr2	19335470	19335540	AT2G47070	5.32167	7.99817
Chr2	19335910	19336015	AT2G47070	4.41004	6.02801
Chr2	19336206	19336375	AT2G47070	4.79234	6.87839
Chr2	19408162	19408251	AT2G47260	5.86004	9.16881
Chr2	19408639	19408696	AT2G47260	4.09937	5.77954
Chr2	19411168	19411242	AT2G47270	3.35403	4.17674
Chr2	19411789	19411937	AT2G47270	4.9585	7.14048
Chr2	19413235	19413393	AT2G47270	4.9585	7.14048
Chr2	19413235	19413393	AT2G47280	4.9585	7.14048
Chr2	19573030	19573180	AT2G47790	6.03955	9.79406
Chr2	19573487	19573614	AT2G47790	3.86992	4.97279
Chr2	19573696	19573776	AT2G47790	4.30927	5.87074
Chr2	19573030	19573180	AT2G47800	6.03955	9.79406
Chr2	19573487	19573614	AT2G47800	3.86992	4.97279
Chr2	19573696	19573776	AT2G47800	4.30927	5.87074
Chr2	19640990	19641054	AT2G48000	3.84116	5.13831
Chr2	19640990	19641054	AT2G48010	3.84116	5.13831
Chr2	19640990	19641054	AT2G48020	3.84116	5.13831
Chr2	19698054	19698264	AT2G48160	2.05856	9.78876
Chr3	85686	85788	AT3G01270	4.09937	5.77954
Chr3	87869	87939	AT3G01290	3.7267	4.95809
Chr3	204382	204684	AT3G01513	5.86004	9.16881
Chr3	204382	204684	AT3G01516	5.86004	9.16881
Chr3	207126	207210	AT3G01516	4.50772	6.18052
Chr3	204382	204684	AT3G01520	5.86004	9.16881
Chr3	207126	207210	AT3G01520	4.50772	6.18052
Chr3	295646	295714	AT3G01820	5.17112	7.75854
Chr3	295801	295889	AT3G01820	4.76612	6.83703
Chr3	295646	295714	AT3G01830	5.17112	7.75854
Chr3	295801	295889	AT3G01830	4.76612	6.83703
Chr3	469621	469682	AT3G02320	4.09937	5.77954
Chr3	495399	495459	AT3G02410	4.29991	5.85613
Chr3	495399	495459	AT3G02430	4.29991	5.85613
Chr3	508838	508951	AT3G02468	6.31081	10.2318
Chr3	508838	508951	AT3G02470	6.31081	10.2318
Chr3	508838	508951	AT3G02480	6.31081	10.2318
Chr3	538221	538478	AT3G02540	5.40927	8.13753
Chr3	538221	538478	AT3G02550	5.40927	8.13753
Chr3	538221	538478	AT3G02560	5.40927	8.13753
Chr3	586052	586110	AT3G02720	4.64418	6.64457
Chr3	686855	686934	AT3G03050	3.35612	4.00695
Chr3	731539	731624	AT3G03170	4.05695	5.26106
Chr3	731679	731726	AT3G03170	4.9585	7.14048
Chr3	731539	731624	AT3G03180	4.05695	5.26106
Chr3	731679	731726	AT3G03180	4.9585	7.14048
Chr3	731539	731624	AT3G03190	4.05695	5.26106
Chr3	731679	731726	AT3G03190	4.9585	7.14048
Chr3	1061059	1061117	AT3G04070	5.40927	8.13753
Chr3	1061190	1061300	AT3G04070	3.94159	6.532
Chr3	1061777	1061825	AT3G04070	4.91674	7.07461
Chr3	1071952	1071997	AT3G04080	4.05695	5.26106
Chr3	1071952	1071997	AT3G04100	4.05695	5.26106
Chr3	1080739	1080821	AT3G04120	5.21738	8.45379
Chr3	1080739	1080821	AT3G04130	5.21738	8.45379
Chr3	1175287	1175348	AT3G04430	3.7267	4.95809
Chr3	1175287	1175348	AT3G04440	3.7267	4.95809
Chr3	1446823	1446884	AT3G05155	5.86004	9.16881
Chr3	1478510	1478589	AT3G05210	4.09937	5.77954
Chr3	1516414	1516521	AT3G05320	7.58148	13.4578
Chr3	1516571	1516769	AT3G05320	4.00684	6.12972
Chr3	1516571	1516769	AT3G05327	4.00684	6.12972
Chr3	1526414	1526492	AT3G05340	3.7267	4.95809
Chr3	1601316	1601420	AT3G05530	4.50772	6.18052
Chr3	1644456	1644568	AT3G05640	3.69862	5.36073
Chr3	1736010	1736133	AT3G05820	3.69862	5.36073
Chr3	1736010	1736133	AT3G05830	3.69862	5.36073
Chr3	1736010	1736133	AT3G05840	3.69862	5.36073
Chr3	1738755	1738807	AT3G05840	4.9585	7.14048
Chr3	1738877	1738959	AT3G05840	5.40927	8.13753
Chr3	1759344	1759555	AT3G05890	3.69862	5.36073
Chr3	1759621	1759716	AT3G05890	6.55665	10.992
Chr3	1959189	1960189	AT3G06430	5.61982	16.6841
Chr3	1972157	1972337	AT3G06435	5.42004	9.12325
Chr3	2008510	2008576	AT3G06500	4.09937	5.77954
Chr3	2008671	2008723	AT3G06500	4.9585	7.14048
Chr3	2011662	2011740	AT3G06500	4.32338	5.89276
Chr3	2113692	2113783	AT3G06670	3.35403	4.17674
Chr3	2113692	2113783	AT3G06680	3.35403	4.17674
Chr3	2142700	2142768	AT3G06778	4.05695	5.26106
Chr3	2142700	2142768	AT3G06780	4.05695	5.26106
Chr3	2142700	2142768	AT3G06810	4.05695	5.26106
Chr3	2308652	2308720	AT3G07250	4.62327	7.75961
Chr3	2308777	2308900	AT3G07250	6.31081	10.2318
Chr3	2309383	2309450	AT3G07250	4.05695	5.26106
Chr3	2308652	2308720	AT3G07260	4.62327	7.75961
Chr3	2308777	2308900	AT3G07260	6.31081	10.2318
Chr3	2309383	2309450	AT3G07260	4.05695	5.26106
Chr3	2353854	2353910	AT3G07360	4.9585	7.14048
Chr3	2441305	2441392	AT3G07650	4.9585	7.14048
Chr3	2651072	2651165	AT3G08720	5.40927	8.13753
Chr3	2651300	2651358	AT3G08720	5.92341	9.60625
Chr3	2849750	2849798	AT3G09270	3.35403	4.17674
Chr3	2849750	2849798	AT3G09280	3.35403	4.17674
Chr3	2940174	2940326	AT3G09560	6.76159	11.3245
Chr3	2940174	2940326	AT3G09570	6.76159	11.3245
Chr3	3090418	3090561	AT3G10020	4.92229	7.08337
Chr3	3091015	3091060	AT3G10020	4.3711	5.96723
Chr3	3114260	3114342	AT3G10110	4.05021	5.25066
Chr3	3121933	3122292	AT3G10116	4.93149	8.61665
Chr3	3122876	3123430	AT3G10116	8.60925	19.51
Chr3	3188199	3188262	AT3G10310	3.7267	4.95809
Chr3	3238244	3238394	AT3G10410	5.13203	7.69628
Chr3	3238950	3239002	AT3G10410	4.29525	5.84885
Chr3	3239089	3239134	AT3G10410	4.31396	5.87806
Chr3	3238244	3238394	AT3G10420	5.13203	7.69628
Chr3	3238950	3239002	AT3G10420	4.29525	5.84885
Chr3	3239089	3239134	AT3G10420	4.31396	5.87806
Chr3	3386614	3386674	AT3G10815	5.86004	9.16881
Chr3	3386822	3386884	AT3G10815	4.9585	7.14048
Chr3	3386614	3386674	AT3G10820	5.86004	9.16881
Chr3	3386822	3386884	AT3G10820	4.9585	7.14048
Chr3	3443652	3443733	AT3G10986	4.05695	5.26106
Chr3	3443652	3443733	AT3G11000	4.05695	5.26106
Chr3	3535136	3535198	AT3G11280	4.9585	7.14048
Chr3	3585882	3585995	AT3G11410	3.3904	4.62541
Chr3	3697689	3697912	AT3G11700	5.86004	9.16881
Chr3	3923269	3923377	AT3G12300	4.47204	6.63777
Chr3	3923735	3923780	AT3G12300	4.6541	6.66024
Chr3	3923269	3923377	AT3G12320	4.47204	6.63777
Chr3	4124419	4124465	AT3G12920	5.86004	9.16881
Chr3	4124419	4124465	AT3G12930	5.86004	9.16881
Chr3	4309814	4309947	AT3G13310	4.84471	7.53
Chr3	4310010	4310580	AT3G13310	9.46622	18.4111
Chr3	4310633	4311405	AT3G13310	9.86299	25.1289
Chr3	4312036	4312090	AT3G13310	4.05695	5.26106
Chr3	4312185	4312358	AT3G13310	4.9585	7.14048
Chr3	4310010	4310580	AT3G13320	9.46622	18.4111
Chr3	4310633	4311405	AT3G13320	9.86299	25.1289
Chr3	4312036	4312090	AT3G13320	4.05695	5.26106
Chr3	4312185	4312358	AT3G13320	4.9585	7.14048
Chr3	4441032	4441119	AT3G13594	4.50772	6.18052
Chr3	4441032	4441119	AT3G13600	4.50772	6.18052
Chr3	4496049	4496094	AT3G13720	5.32949	8.3168
Chr3	4571733	4571783	AT3G13870	4.99713	7.48118
Chr3	4571733	4571783	AT3G13880	4.99713	7.48118
Chr3	4571733	4571783	AT3G13882	4.99713	7.48118
Chr3	4656226	4656278	AT3G14060	3.7267	4.95809
Chr3	5119518	5119612	AT3G15200	4.9585	7.14048
Chr3	5119693	5120206	AT3G15200	2.91497	4.70558
Chr3	5119518	5119612	AT3G15210	4.9585	7.14048
Chr3	5119693	5120206	AT3G15210	2.91497	4.70558
Chr3	5132515	5132975	AT3G15220	7.21236	12.4449
Chr3	5132515	5132975	AT3G15240	7.21236	12.4449
Chr3	5165459	5165547	AT3G15350	4.05695	5.26106
Chr3	5213197	5213346	AT3G15440	5.0556	7.57446
Chr3	5213429	5213624	AT3G15440	5.8546	9.49483
Chr3	5266526	5266634	AT3G15548	4.9585	7.14048
Chr3	5266526	5266634	AT3G15550	4.9585	7.14048
Chr3	5275144	5275202	AT3G15580	4.62327	7.75961
Chr3	5352218	5352274	AT3G15830	4.9585	7.14048
Chr3	5731029	5731103	AT3G16820	7.21236	12.4449
Chr3	5731029	5731103	AT3G16830	7.21236	12.4449
Chr3	5837190	5837288	AT3G17120	6.31081	10.2318
Chr3	5837713	5837758	AT3G17120	4.9585	7.14048
Chr3	5839034	5839227	AT3G17120	6.31081	10.2318
Chr3	6099920	6100052	AT3G17830	3.67882	5.79799
Chr3	6119451	6119496	AT3G17860	4.49003	6.15289
Chr3	6119599	6119677	AT3G17860	5.81726	9.10025
Chr3	6119451	6119496	AT3G17880	4.49003	6.15289
Chr3	6119599	6119677	AT3G17880	5.81726	9.10025
Chr3	6228482	6228545	AT3G18180	4.09937	5.77954
Chr3	6228482	6228545	AT3G18190	4.09937	5.77954
Chr3	6536325	6536477	AT3G18950	5.86004	9.16881
Chr3	6540632	6540718	AT3G18957	3.3904	4.62541
Chr3	6540632	6540718	AT3G18960	3.3904	4.62541
Chr3	6563439	6563551	AT3G19020	4.50536	6.17682
Chr3	6563439	6563551	AT3G19030	4.50536	6.17682
Chr3	6564170	6564223	AT3G19030	4.09937	5.77954
Chr3	6563439	6563551	AT3G19035	4.50536	6.17682
Chr3	6564170	6564223	AT3G19035	4.09937	5.77954
Chr3	6651619	6651667	AT3G19200	3.35403	4.17674
Chr3	6720045	6720098	AT3G19390	3.60618	4.38614
Chr3	6720231	6720291	AT3G19390	4.9585	7.14048
Chr3	6722911	6722971	AT3G19390	4.05695	5.26106
Chr3	6722911	6722971	AT3G19400	4.05695	5.26106
Chr3	6805314	6805493	AT3G19580	5.86004	9.16881
Chr3	6805314	6805493	AT3G19590	5.86004	9.16881
Chr3	7094306	7094462	AT3G20330	4.50772	6.18052
Chr3	7094306	7094462	AT3G20340	4.50772	6.18052
Chr3	7094306	7094462	AT3G20350	4.50772	6.18052
Chr3	7103735	7103782	AT3G20362	2.22879	6.55556
Chr3	7103735	7103782	AT3G20370	2.22879	6.55556
Chr3	7104287	7104336	AT3G20370	1.8472	5.61164
Chr3	7104287	7104336	AT3G20380	1.8472	5.61164
Chr3	7319595	7319659	AT3G20890	4.05695	5.26106
Chr3	7385078	7385186	AT3G21070	5.40028	8.12324
Chr3	7397386	7397497	AT3G21100	5.40927	8.13753
Chr3	7906732	7906777	AT3G22370	4.50772	6.18052
Chr3	8077486	8077540	AT3G22830	5.40927	8.13753
Chr3	8181246	8181299	AT3G23020	4.09937	5.77954
Chr3	8181420	8181583	AT3G23020	3.3904	4.62541
Chr3	8181702	8181747	AT3G23020	4.05695	5.26106
Chr3	8181246	8181299	AT3G23030	4.09937	5.77954
Chr3	8181420	8181583	AT3G23030	3.3904	4.62541
Chr3	8181702	8181747	AT3G23030	4.05695	5.26106
Chr3	8181805	8181880	AT3G23030	4.50772	6.18052
Chr3	8182801	8182902	AT3G23030	4.05695	5.26106
Chr3	8182956	8183047	AT3G23030	4.9585	7.14048
Chr3	8182801	8182902	AT3G23040	4.05695	5.26106
Chr3	8182956	8183047	AT3G23040	4.9585	7.14048
Chr3	8404495	8404592	AT3G23440	5.5003	8.59173
Chr3	8414096	8414153	AT3G23470	14.4247	33.1876
Chr3	8414554	8414700	AT3G23470	4.9585	7.14048
Chr3	8602202	8602250	AT3G23820	4.50772	6.18052
Chr3	8640249	8640362	AT3G23910	5.86004	9.16881
Chr3	8640249	8640362	AT3G23920	5.86004	9.16881
Chr3	8685440	8685485	AT3G24050	4.9585	7.14048
Chr3	8685638	8685684	AT3G24050	4.9585	7.14048
Chr3	8685737	8685831	AT3G24050	3.7267	4.95809
Chr3	9255220	9255292	AT3G25500	3.35403	4.17674
Chr3	9372330	9372488	AT3G25716	5.40927	8.13753
Chr3	9396336	9396410	AT3G25730	4.50772	6.18052
Chr3	9396336	9396410	AT3G25740	4.50772	6.18052
Chr3	9981321	9981440	AT3G27050	4.9585	7.14048
Chr3	9981321	9981440	AT3G27060	4.9585	7.14048
Chr3	10221147	10221278	AT3G27580	5.86004	9.16881
Chr3	10221587	10221637	AT3G27580	4.50772	6.18052
Chr3	10318121	10318220	AT3G27830	3.3904	4.62541
Chr3	10318286	10318423	AT3G27830	7.69805	14.0782
Chr3	10318121	10318220	AT3G27831	3.3904	4.62541
Chr3	10318286	10318423	AT3G27831	7.69805	14.0782
Chr3	10520716	10520761	AT3G28220	3.60618	4.38614
Chr3	10591359	10591500	AT3G28340	6.31081	10.2318
Chr3	10759414	10759466	AT3G28700	5.40927	8.13753
Chr3	11276797	11276981	AT3G29370	5.86004	9.16881
Chr3	11276797	11276981	AT3G29375	5.86004	9.16881
Chr3	11384114	11384289	AT3G29575	4.9585	7.14048
Chr3	12450643	12450688	AT3G30775	4.05695	5.26106
Chr3	12450834	12450947	AT3G30775	6.25767	10.1461
Chr3	14193504	14195465	AT3G41762	1.78645	6.92731
Chr3	14195568	14195674	AT3G41762	1.99157	9.08431
Chr3	14195736	14196177	AT3G41762	1.78645	6.92731
Chr3	14196313	14196540	AT3G41762	1.76698	6.72389
Chr3	14196590	14196850	AT3G41762	1.80634	7.13568
Chr3	14196905	14197172	AT3G41762	1.91287	8.25552
Chr3	14197371	14197663	AT3G41762	1.93571	8.496
Chr3	14197715	14197892	AT3G41762	1.76698	6.72389
Chr3	14197941	14199149	AT3G41762	1.98422	9.00697
Chr3	17182829	17182883	AT3G46630	4.84471	7.53
Chr3	17182829	17182883	AT3G46640	4.84471	7.53
Chr3	17439171	17439323	AT3G47340	5.2214	8.14231
Chr3	17439651	17439856	AT3G47340	6.08717	10.9745
Chr3	17439974	17440243	AT3G47340	4.72991	8.89165
Chr3	17440393	17440860	AT3G47340	6.70806	12.4262
Chr3	17440916	17441137	AT3G47340	6.31081	10.2318
Chr3	17441230	17441313	AT3G47340	5.40927	8.13753
Chr3	17442908	17442953	AT3G47340	4.50772	6.18052
Chr3	17443151	17443283	AT3G47340	4.9585	7.14048
Chr3	17438084	17438169	AT3G47341	3.94159	6.532
Chr3	17438219	17438426	AT3G47341	4.93149	8.61665
Chr3	17438706	17438904	AT3G47341	3.24689	5.40799
Chr3	17439171	17439323	AT3G47341	5.2214	8.14231
Chr3	17439651	17439856	AT3G47341	6.08717	10.9745
Chr3	17439974	17440243	AT3G47341	4.72991	8.89165
Chr3	17440393	17440860	AT3G47341	6.70806	12.4262
Chr3	17440916	17441137	AT3G47341	6.31081	10.2318
Chr3	17441230	17441313	AT3G47341	5.40927	8.13753
Chr3	17442908	17442953	AT3G47350	4.50772	6.18052
Chr3	17443151	17443283	AT3G47350	4.9585	7.14048
Chr3	17478542	17478749	AT3G47430	5.81069	9.08972
Chr3	17478542	17478749	AT3G47440	5.81069	9.08972
Chr3	17868150	17868210	AT3G48237	5.40927	8.13753
Chr3	17897081	17897126	AT3G48340	4.50772	6.18052
Chr3	17945683	17945738	AT3G48450	4.05695	5.26106
Chr3	17945683	17945738	AT3G48460	4.05695	5.26106
Chr3	17974661	17974859	AT3G48520	6.47258	13.2633
Chr3	17975325	17975397	AT3G48520	4.97099	7.43946
Chr3	17975451	17975579	AT3G48520	7.50045	14.638
Chr3	17975833	17975935	AT3G48520	7.09721	13.9446
Chr3	17976119	17976538	AT3G48520	6.50405	12.0793
Chr3	17977782	17977890	AT3G48520	4.09937	5.77954
Chr3	18069090	18069146	AT3G48750	4.9585	7.14048
Chr3	18471186	18471251	AT3G49790	5.40927	8.13753
Chr3	18480367	18480455	AT3G49820	5.40927	8.13753
Chr3	18480367	18480455	AT3G49830	5.40927	8.13753
Chr3	18494560	18494644	AT3G49870	4.09937	5.77954
Chr3	18494560	18494644	AT3G49880	4.09937	5.77954
Chr3	18559433	18559495	AT3G50060	5.86004	9.16881
Chr3	18633072	18633163	AT3G50260	4.09937	5.77954
Chr3	18633072	18633163	AT3G50270	4.09937	5.77954
Chr3	18707983	18708120	AT3G50410	4.50772	6.18052
Chr3	18744816	18744870	AT3G50500	5.86004	9.16881
Chr3	18744816	18744870	AT3G50510	5.86004	9.16881
Chr3	18744816	18744870	AT3G50520	5.86004	9.16881
Chr3	18882141	18882271	AT3G50790	3.7267	4.95809
Chr3	18883274	18883329	AT3G50790	5.86004	9.16881
Chr3	18882141	18882271	AT3G50800	3.7267	4.95809
Chr3	18883274	18883329	AT3G50800	5.86004	9.16881
Chr3	18917466	18917541	AT3G50900	3.60618	4.38614
Chr3	18917466	18917541	AT3G50910	3.60618	4.38614
Chr3	18919089	18919134	AT3G50910	4.05695	5.26106
Chr3	18997689	18997791	AT3G51150	4.02733	5.21536
Chr3	19033396	19033446	AT3G51270	5.89193	9.5553
Chr3	19033396	19033446	AT3G51280	5.89193	9.5553
Chr3	19173987	19174071	AT3G51680	4.45806	6.61512
Chr3	19230513	19230593	AT3G51840	3.35403	4.17674
Chr3	19230849	19230945	AT3G51840	5.86004	9.16881
Chr3	19230513	19230593	AT3G51850	3.35403	4.17674
Chr3	19230849	19230945	AT3G51850	5.86004	9.16881
Chr3	19807093	19807155	AT3G53420	3.4587	4.16232
Chr3	19807093	19807155	AT3G53440	3.4587	4.16232
Chr3	19808323	19808400	AT3G53440	4.48495	6.14495
Chr3	19996442	19996520	AT3G54000	5.40927	8.13753
Chr3	20065003	20065100	AT3G54190	4.50772	6.18052
Chr3	20065163	20065264	AT3G54190	5.86004	9.16881
Chr3	20065003	20065100	AT3G54200	4.50772	6.18052
Chr3	20065163	20065264	AT3G54200	5.86004	9.16881
Chr3	20167606	20167717	AT3G54460	4.4597	6.10553
Chr3	20293118	20293308	AT3G54802	5.86004	9.16881
Chr3	20293379	20293556	AT3G54802	5.86004	9.16881
Chr3	20293118	20293308	AT3G54804	5.86004	9.16881
Chr3	20293379	20293556	AT3G54804	5.86004	9.16881
Chr3	20293118	20293308	AT3G54810	5.86004	9.16881
Chr3	20293379	20293556	AT3G54810	5.86004	9.16881
Chr3	20537032	20537094	AT3G55400	4.75572	6.82062
Chr3	20552705	20552972	AT3G55430	6.76159	11.3245
Chr3	20552705	20552972	AT3G55440	6.76159	11.3245
Chr3	20678565	20678640	AT3G55720	4.9585	7.14048
Chr3	20719467	20719512	AT3G55840	4.05695	5.26106
Chr3	20738310	20738372	AT3G55890	4.05695	5.26106
Chr3	20767524	20767590	AT3G55970	4.46976	6.12124
Chr3	20768198	20768243	AT3G55970	4.50772	6.18052
Chr3	20775772	20775849	AT3G55980	6.76159	11.3245
Chr3	20802056	20802113	AT3G56050	4.50772	6.18052
Chr3	20813432	20813477	AT3G56080	3.7267	4.95809
Chr3	21036123	21036168	AT3G56790	4.44968	6.08988
Chr3	21036123	21036168	AT3G56800	4.44968	6.08988
Chr3	21058189	21058250	AT3G56880	4.9585	7.14048
Chr3	21193540	21193631	AT3G57270	4.00021	5.17354
Chr3	21193540	21193631	AT3G57280	4.00021	5.17354
Chr3	21236839	21236999	AT3G57400	4.9585	7.14048
Chr3	21237064	21237122	AT3G57400	3.3904	4.62541
Chr3	21261204	21261354	AT3G57450	4.88915	7.03109
Chr3	21487256	21487308	AT3G58040	4.50772	6.18052
Chr3	21542197	21542308	AT3G58170	6.08641	10.2257
Chr3	21542197	21542308	AT3G58180	6.08641	10.2257
Chr3	21678895	21679062	AT3G58620	4.84471	7.53
Chr3	21727908	21727981	AT3G58750	4.00684	6.12972
Chr3	21727908	21727981	AT3G58760	4.00684	6.12972
Chr3	21761006	21761153	AT3G58850	4.31506	6.93003
Chr3	21893609	21893720	AT3G59220	3.35403	4.17674
Chr3	22138855	22138900	AT3G59930	6.76159	11.3245
Chr3	22170122	22170215	AT3G60030	4.9585	7.14048
Chr3	22186917	22186995	AT3G60070	4.50772	6.18052
Chr3	22186917	22186995	AT3G60080	4.50772	6.18052
Chr3	22186917	22186995	AT3G60090	4.50772	6.18052
Chr3	22216725	22219369	AT3G60150	13.0724	28.9697
Chr3	22219422	22219653	AT3G60150	5.781	12.3566
Chr3	22219755	22219944	AT3G60150	5.21738	8.45379
Chr3	22220018	22220951	AT3G60150	9.68942	21.4283
Chr3	22221030	22222365	AT3G60150	11.5303	24.5659
Chr3	22227762	22227934	AT3G60160	5.59005	9.40705
Chr3	22229883	22229929	AT3G60160	5.0556	7.57446
Chr3	22229981	22230034	AT3G60160	3.69862	5.36073
Chr3	22248444	22248489	AT3G60190	5.79761	9.06875
Chr3	22248542	22248724	AT3G60190	5.33362	8.01717
Chr3	22248779	22248878	AT3G60190	3.69862	5.36073
Chr3	22248444	22248489	AT3G60200	5.79761	9.06875
Chr3	22248542	22248724	AT3G60200	5.33362	8.01717
Chr3	22248779	22248878	AT3G60200	3.69862	5.36073
Chr3	22374124	22374170	AT3G60540	5.5597	8.68715
Chr3	22432152	22432197	AT3G60690	4.05695	5.26106
Chr3	22581757	22581802	AT3G61030	4.09937	5.77954
Chr3	22581868	22581936	AT3G61030	5.11759	7.97431
Chr3	22582134	22582298	AT3G61030	5.44216	8.49825
Chr3	22611394	22611452	AT3G61090	4.05695	5.26106
Chr3	22611394	22611452	AT3G61100	4.05695	5.26106
Chr3	22611394	22611452	AT3G61110	4.05695	5.26106
Chr3	22649980	22650028	AT3G61182	5.40927	8.13753
Chr3	22650140	22650276	AT3G61182	4.9585	7.14048
Chr3	22649980	22650028	AT3G61190	5.40927	8.13753
Chr3	22650140	22650276	AT3G61190	4.9585	7.14048
Chr3	22732091	22732179	AT3G61420	4.48495	6.14495
Chr3	22732398	22732484	AT3G61420	5.36978	8.0747
Chr3	22732091	22732179	AT3G61430	4.48495	6.14495
Chr3	22732398	22732484	AT3G61430	5.36978	8.0747
Chr3	22732091	22732179	AT3G61440	4.48495	6.14495
Chr3	22732398	22732484	AT3G61440	5.36978	8.0747
Chr3	22742476	22742521	AT3G61460	4.47204	6.63777
Chr3	22742476	22742521	AT3G61470	4.47204	6.63777
Chr3	22767689	22767743	AT3G61510	6.68708	12.3907
Chr3	22785848	22785893	AT3G61571	3.60618	4.38614
Chr3	22785848	22785893	AT3G61580	3.60618	4.38614
Chr3	22809867	22809951	AT3G61640	3.3904	4.62541
Chr3	22811038	22811101	AT3G61640	4.50772	6.18052
Chr3	22881807	22881951	AT3G61820	4.84471	7.53
Chr3	22906517	22906602	AT3G61880	4.50772	6.18052
Chr3	22913580	22913674	AT3G61890	5.40927	8.13753
Chr3	22913848	22914053	AT3G61890	6.31081	10.2318
Chr3	22914982	22915214	AT3G61890	4.72991	8.89165
Chr3	22934982	22935032	AT3G61920	4.9585	7.14048
Chr3	22934982	22935032	AT3G61930	4.9585	7.14048
Chr3	22934982	22935032	AT3G61940	4.9585	7.14048
Chr3	22991279	22991354	AT3G62090	4.50772	6.18052
Chr3	23040821	23040982	AT3G62260	4.31506	6.93003
Chr3	23051684	23051730	AT3G62280	3.3904	4.62541
Chr3	23051684	23051730	AT3G62300	3.3904	4.62541
Chr3	23146697	23146742	AT3G62580	3.60618	4.38614
Chr3	23167738	23167805	AT3G62640	5.21738	8.45379
Chr3	23167738	23167805	AT3G62650	5.21738	8.45379
Chr3	23197414	23197459	AT3G62700	4.09937	5.77954
Chr3	23197414	23197459	AT3G62720	4.09937	5.77954
Chr3	23276586	23276705	AT3G62980	5.40927	8.13753
Chr3	23285592	23285988	AT3G63010	6.76159	11.3245
Chr3	23288259	23288397	AT3G63010	4.84471	7.53
Chr3	23301581	23301631	AT3G63060	5.86079	9.50486
Chr3	23301705	23301807	AT3G63060	4.46337	6.35867
Chr3	23301869	23301917	AT3G63060	4.09937	5.77954
Chr3	23301581	23301631	AT3G63070	5.86079	9.50486
Chr3	23301705	23301807	AT3G63070	4.46337	6.35867
Chr3	23301869	23301917	AT3G63070	4.09937	5.77954
Chr4	21207	21252	AT4G00060	5.86004	9.16881
Chr4	33939	33994	AT4G00090	4.33027	6.14759
Chr4	33939	33994	AT4G00100	4.33027	6.14759
Chr4	40474	40541	AT4G00110	5.62039	8.78458
Chr4	164866	164943	AT4G00370	3.93399	5.07148
Chr4	164866	164943	AT4G00380	3.93399	5.07148
Chr4	227501	227586	AT4G00500	4.09937	5.77954
Chr4	227501	227586	AT4G00520	4.09937	5.77954
Chr4	268163	268221	AT4G00630	4.68413	6.70764
Chr4	268163	268221	AT4G00650	4.68413	6.70764
Chr4	297351	297413	AT4G00720	4.09937	5.77954
Chr4	297472	297568	AT4G00720	4.4597	6.10553
Chr4	351694	351745	AT4G00830	4.9585	7.14048
Chr4	525278	525527	AT4G01245	5.21738	8.45379
Chr4	526520	526636	AT4G01245	4.84471	7.53
Chr4	526987	527032	AT4G01245	4.55674	6.50641
Chr4	525278	525527	AT4G01250	5.21738	8.45379
Chr4	624560	624638	AT4G01470	4.05695	5.26106
Chr4	624560	624638	AT4G01480	4.05695	5.26106
Chr4	744037	744106	AT4G01720	4.50772	6.18052
Chr4	901278	901384	AT4G02050	4.31867	5.8854
Chr4	1329406	1329478	AT4G03010	3.35403	4.17674
Chr4	1444529	1444614	AT4G03292	4.05695	5.26106
Chr4	1444529	1444614	AT4G03298	4.05695	5.26106
Chr4	1472848	1472918	AT4G03350	5.53579	8.64875
Chr4	1476429	1476474	AT4G03350	5.20106	8.42685
Chr4	1476429	1476474	AT4G03360	5.20106	8.42685
Chr4	2566997	2567042	AT4G05010	4.05695	5.26106
Chr4	2587394	2587439	AT4G05050	4.231	5.74858
Chr4	2587500	2587564	AT4G05050	3.85988	5.16772
Chr4	2588309	2588354	AT4G05050	3.7538	5.45381
Chr4	2588698	2588969	AT4G05050	5.50037	10.3212
Chr4	2593877	2593957	AT4G05060	4.50772	6.18052
Chr4	2593877	2593957	AT4G05070	4.50772	6.18052
Chr4	2593877	2593957	AT4G05071	4.50772	6.18052
Chr4	2718024	2718085	AT4G05320	4.26288	5.79834
Chr4	5738947	5739220	AT4G08949	6.31081	10.2318
Chr4	5738947	5739220	AT4G08950	6.31081	10.2318
Chr4	6752944	6753140	AT4G11050	4.50772	6.18052
Chr4	6803418	6803463	AT4G11160	4.05695	5.26106
Chr4	6866338	6866413	AT4G11290	3.7267	4.95809
Chr4	6905544	6905610	AT4G11360	8.1139	14.7625
Chr4	6905544	6905610	AT4G11370	8.1139	14.7625
Chr4	7730944	7731051	AT4G13270	4.47204	6.63777
Chr4	7784939	7785046	AT4G13395	4.47204	6.63777
Chr4	7785256	7785382	AT4G13395	4.47204	6.63777
Chr4	7785558	7785804	AT4G13395	6.76159	11.3245
Chr4	7785856	7786132	AT4G13395	4.99269	9.72604
Chr4	8255613	8255882	AT4G14342	4.9585	7.14048
Chr4	8283470	8283538	AT4G14370	3.7267	4.95809
Chr4	8283470	8283538	AT4G14380	3.7267	4.95809
Chr4	8523937	8524011	AT4G14900	4.37593	5.97477
Chr4	8687494	8687539	AT4G15233	4.02279	5.20835
Chr4	8909875	8910023	AT4G15620	6.76159	11.3245
Chr4	8910161	8910215	AT4G15620	4.46976	6.12124
Chr4	8910396	8910441	AT4G15620	4.46337	6.35867
Chr4	8910932	8910983	AT4G15620	4.05695	5.26106
Chr4	8911068	8911642	AT4G15620	6.33539	11.3948
Chr4	9295835	9295978	AT4G16490	5.59596	8.74536
Chr4	9301917	9302251	AT4G16500	4.62327	7.75961
Chr4	9301917	9302251	AT4G16510	4.62327	7.75961
Chr4	9738194	9738251	AT4G17453	4.9585	7.14048
Chr4	9738194	9738251	AT4G17460	4.9585	7.14048
Chr4	9752155	9752255	AT4G17486	4.9585	7.14048
Chr4	9752596	9752719	AT4G17486	4.50772	6.18052
Chr4	9752779	9752959	AT4G17486	4.09937	5.77954
Chr4	9753040	9753117	AT4G17486	4.33027	6.14759
Chr4	9753344	9753724	AT4G17486	5.52078	9.29166
Chr4	9752155	9752255	AT4G17490	4.9585	7.14048
Chr4	9752596	9752719	AT4G17490	4.50772	6.18052
Chr4	9752779	9752959	AT4G17490	4.09937	5.77954
Chr4	9753040	9753117	AT4G17490	4.33027	6.14759
Chr4	9753344	9753724	AT4G17490	5.52078	9.29166
Chr4	9757265	9757330	AT4G17500	5.86004	9.16881
Chr4	9815369	9815427	AT4G17610	4.50772	6.18052
Chr4	9815369	9815427	AT4G17615	4.50772	6.18052
Chr4	9904427	9904489	AT4G17810	4.50772	6.18052
Chr4	9904540	9904704	AT4G17810	6.31081	10.2318
Chr4	9944944	9945004	AT4G17900	3.7267	4.95809
Chr4	10060372	10060427	AT4G18170	4.50772	6.18052
Chr4	10355748	10355879	AT4G18900	5.40927	8.13753
Chr4	10508416	10508461	AT4G19220	4.05695	5.26106
Chr4	11097794	11097904	AT4G20690	5.67777	9.90786
Chr4	11097794	11097904	AT4G20700	5.67777	9.90786
Chr4	11211497	11211731	AT4G20960	4.72991	8.89165
Chr4	11211497	11211731	AT4G20970	4.72991	8.89165
Chr4	11662473	11662566	AT4G22000	4.62327	7.75961
Chr4	11662628	11662692	AT4G22000	5.86004	9.16881
Chr4	11662473	11662566	AT4G22010	4.62327	7.75961
Chr4	11662628	11662692	AT4G22010	5.86004	9.16881
Chr4	11971559	11971676	AT4G22780	3.7267	4.95809
Chr4	11982516	11982584	AT4G22800	4.05695	5.26106
Chr4	11982516	11982584	AT4G22810	4.05695	5.26106
Chr4	12108591	12108647	AT4G23100	4.05695	5.26106
Chr4	12108698	12108754	AT4G23100	5.86004	9.16881
Chr4	12108591	12108647	AT4G23103	4.05695	5.26106
Chr4	12108698	12108754	AT4G23103	5.86004	9.16881
Chr4	12108591	12108647	AT4G23110	4.05695	5.26106
Chr4	12108698	12108754	AT4G23110	5.86004	9.16881
Chr4	12317398	12317463	AT4G23620	3.31399	3.94318
Chr4	12317645	12317781	AT4G23620	4.62327	7.75961
Chr4	12481820	12482675	AT4G24026	1.76698	6.72389
Chr4	12482805	12483803	AT4G24026	1.76698	6.72389
Chr4	12501684	12501748	AT4G24060	4.47204	6.63777
Chr4	12686253	12686347	AT4G24560	4.81884	6.9202
Chr4	12686253	12686347	AT4G24570	4.81884	6.9202
Chr4	12864388	12864435	AT4G25030	4.9585	7.14048
Chr4	12864388	12864435	AT4G25040	4.9585	7.14048
Chr4	12936924	12936974	AT4G25260	3.8868	4.99879
Chr4	12936924	12936974	AT4G25270	3.8868	4.99879
Chr4	12976493	12976545	AT4G25380	4.50536	6.17682
Chr4	12976785	12976959	AT4G25380	4.89464	7.03975
Chr4	12977045	12977197	AT4G25380	4.49003	6.15289
Chr4	12976493	12976545	AT4G25386	4.50536	6.17682
Chr4	12976785	12976959	AT4G25386	4.89464	7.03975
Chr4	12977045	12977197	AT4G25386	4.49003	6.15289
Chr4	12976493	12976545	AT4G25390	4.50536	6.17682
Chr4	12976785	12976959	AT4G25390	4.89464	7.03975
Chr4	12977045	12977197	AT4G25390	4.49003	6.15289
Chr4	13006209	13006299	AT4G25434	4.27669	5.8199
Chr4	13087290	13087379	AT4G25670	4.41495	6.03568
Chr4	13087290	13087379	AT4G25672	4.41495	6.03568
Chr4	13087290	13087379	AT4G25680	4.41495	6.03568
Chr4	13221522	13221587	AT4G26080	4.4181	6.28696
Chr4	13223677	13223793	AT4G26080	3.55974	4.31558
Chr4	13221522	13221587	AT4G26090	4.4181	6.28696
Chr4	13223677	13223793	AT4G26090	3.55974	4.31558
Chr4	13279841	13279909	AT4G26210	5.40927	8.13753
Chr4	13279841	13279909	AT4G26220	5.40927	8.13753
Chr4	13481808	13481853	AT4G26760	4.34711	5.92979
Chr4	13481808	13481853	AT4G26770	4.34711	5.92979
Chr4	13663774	13663872	AT4G27270	4.62327	7.75961
Chr4	13664016	13664131	AT4G27270	4.93149	8.61665
Chr4	13664286	13664356	AT4G27270	3.3904	4.62541
Chr4	13663774	13663872	AT4G27280	4.62327	7.75961
Chr4	13664016	13664131	AT4G27280	4.93149	8.61665
Chr4	13664286	13664356	AT4G27280	3.3904	4.62541
Chr4	13663774	13663872	AT4G27290	4.62327	7.75961
Chr4	13664016	13664131	AT4G27290	4.93149	8.61665
Chr4	13664286	13664356	AT4G27290	3.3904	4.62541
Chr4	13708700	13708792	AT4G27410	4.09937	5.77954
Chr4	13708700	13708792	AT4G27415	4.09937	5.77954
Chr4	13809793	13809838	AT4G27650	4.09937	5.77954
Chr4	13809933	13810667	AT4G27650	13.0724	28.9697
Chr4	13809793	13809838	AT4G27652	4.09937	5.77954
Chr4	13809793	13809838	AT4G27654	4.09937	5.77954
Chr4	13809933	13810667	AT4G27654	13.0724	28.9697
Chr4	13810718	13811291	AT4G27654	9.01545	17.1735
Chr4	13811354	13811457	AT4G27654	6.31081	10.2318
Chr4	13809793	13809838	AT4G27657	4.09937	5.77954
Chr4	13809933	13810667	AT4G27657	13.0724	28.9697
Chr4	13810718	13811291	AT4G27657	9.01545	17.1735
Chr4	13811354	13811457	AT4G27657	6.31081	10.2318
Chr4	13811679	13811724	AT4G27657	4.9585	7.14048
Chr4	13838812	13838860	AT4G27740	4.05695	5.26106
Chr4	13838812	13838860	AT4G27745	4.05695	5.26106
Chr4	13838812	13838860	AT4G27750	4.05695	5.26106
Chr4	13882907	13883086	AT4G27880	6.16718	10.0002
Chr4	13882907	13883086	AT4G27890	6.16718	10.0002
Chr4	13998025	13998095	AT4G28230	4.09937	5.77954
Chr4	13998502	13998600	AT4G28230	3.69862	5.36073
Chr4	13998025	13998095	AT4G28240	4.09937	5.77954
Chr4	13998502	13998600	AT4G28240	3.69862	5.36073
Chr4	14012819	14012891	AT4G28290	3.15328	4.41912
Chr4	14012819	14012891	AT4G28300	3.15328	4.41912
Chr4	14149618	14149762	AT4G28660	4.47204	6.63777
Chr4	14149618	14149762	AT4G28670	4.47204	6.63777
Chr4	14210904	14210954	AT4G28775	4.09961	5.54332
Chr4	14333178	14333237	AT4G29090	3.35403	4.17674
Chr4	14579584	14579638	AT4G29780	5.37585	8.08436
Chr4	14579584	14579638	AT4G29790	5.37585	8.08436
Chr4	14579888	14579933	AT4G29790	4.90567	7.05714
Chr4	14655431	14655476	AT4G29950	4.50772	6.18052
Chr4	14830166	14830322	AT4G30290	4.47204	6.63777
Chr4	14830166	14830322	AT4G30300	4.47204	6.63777
Chr4	14830166	14830322	AT4G30310	4.47204	6.63777
Chr4	14846820	14846928	AT4G30350	5.40927	8.13753
Chr4	14873536	14873585	AT4G30410	5.40927	8.13753
Chr4	14873536	14873585	AT4G30420	5.40927	8.13753
Chr4	14880733	14880795	AT4G30430	4.50772	6.18052
Chr4	14941455	14941525	AT4G30600	3.7267	4.95809
Chr4	14941455	14941525	AT4G30610	3.7267	4.95809
Chr4	15003053	15003102	AT4G30810	4.63185	6.89584
Chr4	15003053	15003102	AT4G30820	4.63185	6.89584
Chr4	15290481	15290570	AT4G31550	4.05695	5.26106
Chr4	15291585	15291755	AT4G31550	4.50772	6.18052
Chr4	15291585	15291755	AT4G31560	4.50772	6.18052
Chr4	15345810	15345871	AT4G31690	4.9585	7.14048
Chr4	15345810	15345871	AT4G31700	4.9585	7.14048
Chr4	15345810	15345871	AT4G31710	4.9585	7.14048
Chr4	15373226	15373271	AT4G31770	4.05695	5.26106
Chr4	15373226	15373271	AT4G31780	4.05695	5.26106
Chr4	15373226	15373271	AT4G31790	4.05695	5.26106
Chr4	15430267	15430337	AT4G31890	4.09937	5.77954
Chr4	15430267	15430337	AT4G31900	4.09937	5.77954
Chr4	15486441	15486519	AT4G32020	3.7267	4.95809
Chr4	15487999	15488044	AT4G32030	4.50772	6.18052
Chr4	15488162	15488352	AT4G32030	3.3904	4.62541
Chr4	15488637	15488716	AT4G32030	3.35403	4.17674
Chr4	15489578	15489738	AT4G32030	4.50772	6.18052
Chr4	15528562	15528607	AT4G32150	4.09937	5.77954
Chr4	15528562	15528607	AT4G32160	4.09937	5.77954
Chr4	15591686	15591737	AT4G32290	5.86004	9.16881
Chr4	15591686	15591737	AT4G32295	5.86004	9.16881
Chr4	15598249	15598428	AT4G32300	4.50772	6.18052
Chr4	15671430	15671506	AT4G32470	4.50772	6.18052
Chr4	15898125	15898191	AT4G32924	4.84471	7.53
Chr4	15898125	15898191	AT4G32930	4.84471	7.53
Chr4	16091075	16091120	AT4G33430	4.84471	7.53
Chr4	16091075	16091120	AT4G33440	4.84471	7.53
Chr4	16168755	16168822	AT4G33660	5.86004	9.16881
Chr4	16168755	16168822	AT4G33666	5.86004	9.16881
Chr4	16212845	16213040	AT4G33800	6.33539	11.3948
Chr4	16256159	16256312	AT4G33905	4.9585	7.14048
Chr4	16289934	16289991	AT4G33985	7.5986	13.4858
Chr4	16454654	16454699	AT4G34412	4.05695	5.26106
Chr4	16454654	16454699	AT4G34419	4.05695	5.26106
Chr4	16454654	16454699	AT4G34420	4.05695	5.26106
Chr4	16983282	16983363	AT4G35850	6.31081	10.2318
Chr4	17018698	17018794	AT4G35930	6.31081	10.2318
Chr4	17018698	17018794	AT4G35940	6.31081	10.2318
Chr4	17044486	17044554	AT4G36020	3.55575	4.30952
Chr4	17044699	17044761	AT4G36020	3.3904	4.62541
Chr4	17046960	17047005	AT4G36030	4.09937	5.77954
Chr4	17047203	17047284	AT4G36030	4.47204	6.63777
Chr4	17048162	17048239	AT4G36030	3.99125	5.15973
Chr4	17048506	17049432	AT4G36030	4.12212	7.6951
Chr4	17048506	17049432	AT4G36040	4.12212	7.6951
Chr4	17049493	17050228	AT4G36040	4.60107	13.4482
Chr4	17183966	17184011	AT4G36370	3.60618	4.38614
Chr4	17226666	17226723	AT4G36500	4.05695	5.26106
Chr4	17226666	17226723	AT4G36510	4.05695	5.26106
Chr4	17279898	17279973	AT4G36640	5.79761	9.06875
Chr4	17280552	17280601	AT4G36640	4.43473	6.06655
Chr4	17280732	17281027	AT4G36640	7.13551	12.3197
Chr4	17287942	17288033	AT4G36660	4.76092	6.82882
Chr4	17287942	17288033	AT4G36670	4.76092	6.82882
Chr4	17332076	17332237	AT4G36770	5.40028	8.12324
Chr4	17332076	17332237	AT4G36790	5.40028	8.12324
Chr4	17398883	17398928	AT4G36920	4.47204	6.63777
Chr4	17422394	17422483	AT4G36945	3.3904	4.62541
Chr4	17422394	17422483	AT4G36950	3.3904	4.62541
Chr4	17441586	17441699	AT4G37000	6.76159	11.3245
Chr4	17441586	17441699	AT4G37010	6.76159	11.3245
Chr4	17441586	17441699	AT4G37020	6.76159	11.3245
Chr4	17500757	17500810	AT4G37170	4.9585	7.14048
Chr4	17500757	17500810	AT4G37180	4.9585	7.14048
Chr4	17536900	17537034	AT4G37260	4.50772	6.18052
Chr4	17562374	17562430	AT4G37320	6.25767	10.1461
Chr4	17670261	17670357	AT4G37610	3.68965	4.69515
Chr4	17671883	17672012	AT4G37610	5.86004	9.16881
Chr4	17672237	17672328	AT4G37610	4.9585	7.14048
Chr4	17709049	17709250	AT4G37700	3.3904	4.62541
Chr4	17743254	17743378	AT4G37760	4.9585	7.14048
Chr4	17794002	17794059	AT4G37840	4.9585	7.14048
Chr4	17797977	17798029	AT4G37850	2.97709	4.28599
Chr4	17980672	17980720	AT4G38400	5.14314	7.71398
Chr4	17980672	17980720	AT4G38401	5.14314	7.71398
Chr4	17980672	17980720	AT4G38405	5.14314	7.71398
Chr4	17980672	17980720	AT4G38410	5.14314	7.71398
Chr4	17980672	17980720	AT4G38420	5.14314	7.71398
Chr4	17986031	17986121	AT4G38430	4.231	5.74858
Chr4	17986201	17986318	AT4G38430	4.47204	6.63777
Chr4	17986031	17986121	AT4G38440	4.231	5.74858
Chr4	17986201	17986318	AT4G38440	4.47204	6.63777
Chr4	17997622	17997712	AT4G38470	4.91674	7.07461
Chr4	18083129	18083250	AT4G38730	3.69862	5.36073
Chr4	18083129	18083250	AT4G38740	3.69862	5.36073
Chr4	18215354	18215574	AT4G39090	5.96272	10.3879
Chr4	18215899	18215969	AT4G39090	4.47204	6.63777
Chr4	18217642	18217687	AT4G39090	4.87274	7.00521
Chr4	18293729	18293806	AT4G39340	4.05695	5.26106
Chr4	18293729	18293806	AT4G39350	4.05695	5.26106
Chr4	18302634	18302711	AT4G39360	3.35403	4.17674
Chr4	18302634	18302711	AT4G39370	3.35403	4.17674
Chr4	18322715	18322792	AT4G39400	3.35403	4.17674
Chr4	18328833	18328917	AT4G39403	4.09937	5.77954
Chr4	18329358	18329415	AT4G39403	3.35403	4.17674
Chr4	18472239	18472359	AT4G39800	5.68243	8.8841
Chr4	18472423	18472500	AT4G39800	4.50772	6.18052
Chr4	18542320	18542366	AT4G39986	4.55674	6.50641
Chr4	18542320	18542366	AT4G39990	4.55674	6.50641
Chr4	18556941	18557071	AT4G40020	3.35403	4.17674
Chr4	18556941	18557071	AT4G40030	3.35403	4.17674
Chr4	18556941	18557071	AT4G40040	3.35403	4.17674
Chr4	18556941	18557071	AT4G40042	3.35403	4.17674
Chr5	40865	40949	AT5G01120	3.94159	6.532
Chr5	105194	105274	AT5G01250	3.97789	5.13914
Chr5	105194	105274	AT5G01260	3.97789	5.13914
Chr5	150416	150531	AT5G01360	3.7267	4.95809
Chr5	150416	150531	AT5G01370	3.7267	4.95809
Chr5	227888	228150	AT5G01600	4.84471	7.53
Chr5	228993	229066	AT5G01600	3.72824	4.7546
Chr5	229385	229439	AT5G01600	4.08655	5.75902
Chr5	229612	229679	AT5G01600	4.46337	6.35867
Chr5	226990	227047	AT5G01610	3.7267	4.95809
Chr5	227745	227823	AT5G01610	6.70806	12.4262
Chr5	227888	228150	AT5G01610	4.84471	7.53
Chr5	228993	229066	AT5G01610	3.72824	4.7546
Chr5	229385	229439	AT5G01610	4.08655	5.75902
Chr5	229612	229679	AT5G01610	4.46337	6.35867
Chr5	228993	229066	AT5G01620	3.72824	4.7546
Chr5	229385	229439	AT5G01620	4.08655	5.75902
Chr5	229612	229679	AT5G01620	4.46337	6.35867
Chr5	266707	266767	AT5G01710	3.49688	4.22019
Chr5	267078	267140	AT5G01710	4.96941	7.73355
Chr5	266707	266767	AT5G01712	3.49688	4.22019
Chr5	267078	267140	AT5G01712	4.96941	7.73355
Chr5	272235	272289	AT5G01720	5.25111	7.88589
Chr5	290060	290114	AT5G01760	3.60618	4.38614
Chr5	314448	314710	AT5G01820	4.37596	6.48186
Chr5	315416	315470	AT5G01820	4.9585	7.14048
Chr5	320738	320797	AT5G01840	5.40927	8.13753
Chr5	346571	346623	AT5G01890	4.50772	6.18052
Chr5	388711	388790	AT5G02020	4.00684	6.12972
Chr5	388711	388790	AT5G02021	4.00684	6.12972
Chr5	437082	437172	AT5G02200	6.31081	10.2318
Chr5	437252	437424	AT5G02200	5.40927	8.13753
Chr5	448502	448567	AT5G02240	4.50772	6.18052
Chr5	448887	449029	AT5G02240	5.40927	8.13753
Chr5	449126	449171	AT5G02240	5.86004	9.16881
Chr5	449760	449818	AT5G02240	4.9585	7.14048
Chr5	556642	556713	AT5G02500	4.84471	7.53
Chr5	556642	556713	AT5G02510	4.84471	7.53
Chr5	762691	762931	AT5G03200	5.40927	8.13753
Chr5	763130	763182	AT5G03200	5.40927	8.13753
Chr5	763422	763606	AT5G03200	4.09937	5.77954
Chr5	762691	762931	AT5G03204	5.40927	8.13753
Chr5	763130	763182	AT5G03204	5.40927	8.13753
Chr5	763422	763606	AT5G03204	4.09937	5.77954
Chr5	762691	762931	AT5G03210	5.40927	8.13753
Chr5	763130	763182	AT5G03210	5.40927	8.13753
Chr5	763422	763606	AT5G03210	4.09937	5.77954
Chr5	771814	771863	AT5G03240	3.94159	6.532
Chr5	771814	771863	AT5G03250	3.94159	6.532
Chr5	834714	834808	AT5G03380	4.00684	6.12972
Chr5	834714	834808	AT5G03390	4.00684	6.12972
Chr5	970756	970857	AT5G03710	4.9585	7.14048
Chr5	1044461	1044515	AT5G03890	4.50772	6.18052
Chr5	1044461	1044515	AT5G03900	4.50772	6.18052
Chr5	1217291	1217336	AT5G04340	4.05695	5.26106
Chr5	1217291	1217336	AT5G04347	4.05695	5.26106
Chr5	1217291	1217336	AT5G04350	4.05695	5.26106
Chr5	1319158	1319276	AT5G04590	5.96272	10.3879
Chr5	1371887	1371932	AT5G04740	4.05695	5.26106
Chr5	1371887	1371932	AT5G04750	4.05695	5.26106
Chr5	1518103	1518201	AT5G05140	4.00684	6.12972
Chr5	1601385	1601537	AT5G05400	4.31506	6.93003
Chr5	1601385	1601537	AT5G05410	4.31506	6.93003
Chr5	1608489	1608583	AT5G05430	5.86004	9.16881
Chr5	1608489	1608583	AT5G05440	5.86004	9.16881
Chr5	1608489	1608583	AT5G05450	5.86004	9.16881
Chr5	1742750	1742803	AT5G05790	3.35403	4.17674
Chr5	1792626	1792724	AT5G05965	4.9585	7.14048
Chr5	1792626	1792724	AT5G05970	4.9585	7.14048
Chr5	2309043	2309134	AT5G07320	4.50772	6.18052
Chr5	2354734	2354779	AT5G07440	4.50772	6.18052
Chr5	2587870	2588043	AT5G08080	4.72991	8.89165
Chr5	2588096	2588168	AT5G08080	4.12525	5.82093
Chr5	2587870	2588043	AT5G08090	4.72991	8.89165
Chr5	2588096	2588168	AT5G08090	4.12525	5.82093
Chr5	2612845	2613021	AT5G08139	5.40927	8.13753
Chr5	2614718	2614883	AT5G08139	6.76159	11.3245
Chr5	2616069	2616252	AT5G08139	5.86004	9.16881
Chr5	2616069	2616252	AT5G08141	5.86004	9.16881
Chr5	2858610	2858720	AT5G08790	4.79234	6.87839
Chr5	2859627	2859705	AT5G08790	3.7267	4.95809
Chr5	2860088	2860195	AT5G08790	4.09937	5.77954
Chr5	2975158	2975207	AT5G09590	6.62243	11.0988
Chr5	2975287	2975364	AT5G09590	7.01699	12.1264
Chr5	2975158	2975207	AT5G09600	6.62243	11.0988
Chr5	2975287	2975364	AT5G09600	7.01699	12.1264
Chr5	2985567	2985612	AT5G09620	4.09937	5.77954
Chr5	2985567	2985612	AT5G09640	4.09937	5.77954
Chr5	3239754	3239827	AT5G10290	3.57581	4.33999
Chr5	3253039	3253300	AT5G10336	2.42846	13.6147
Chr5	3253039	3253300	AT5G10340	2.42846	13.6147
Chr5	3287517	3287649	AT5G10450	6.17405	10.0113
Chr5	3287517	3287649	AT5G10460	6.17405	10.0113
Chr5	3309653	3309881	AT5G10504	5.86004	9.16881
Chr5	3324723	3324829	AT5G10520	4.88367	7.02244
Chr5	3324723	3324829	AT5G10540	4.88367	7.02244
Chr5	3579818	3579926	AT5G11230	6.31081	10.2318
Chr5	3579818	3579926	AT5G11240	6.31081	10.2318
Chr5	3669026	3669082	AT5G11470	5.40927	8.13753
Chr5	3669026	3669082	AT5G11490	5.40927	8.13753
Chr5	3695100	3695214	AT5G11530	4.9585	7.14048
Chr5	3695366	3695435	AT5G11530	4.09937	5.77954
Chr5	3771722	3771767	AT5G11700	4.47204	6.63777
Chr5	3771722	3771767	AT5G11710	4.47204	6.63777
Chr5	3783834	3784059	AT5G11740	4.46714	8.08032
Chr5	3784228	3784277	AT5G11740	3.60618	4.38614
Chr5	3783834	3784059	AT5G11750	4.46714	8.08032
Chr5	3784228	3784277	AT5G11750	3.60618	4.38614
Chr5	3784349	3784405	AT5G11750	4.05695	5.26106
Chr5	3864502	3864547	AT5G11970	4.05695	5.26106
Chr5	3864620	3864701	AT5G11970	4.9585	7.14048
Chr5	4152775	4152917	AT5G13080	3.69862	5.36073
Chr5	4152775	4152917	AT5G13090	3.69862	5.36073
Chr5	4156208	4156268	AT5G13090	4.4181	6.28696
Chr5	4156483	4156533	AT5G13090	5.21738	8.45379
Chr5	4152775	4152917	AT5G13100	3.69862	5.36073
Chr5	4156208	4156268	AT5G13100	4.4181	6.28696
Chr5	4156483	4156533	AT5G13100	5.21738	8.45379
Chr5	4156208	4156268	AT5G13110	4.4181	6.28696
Chr5	4156483	4156533	AT5G13110	5.21738	8.45379
Chr5	4197235	4197286	AT5G13181	4.9585	7.14048
Chr5	4197787	4197915	AT5G13181	4.9585	7.14048
Chr5	4216965	4217010	AT5G13220	4.09937	5.77954
Chr5	4217328	4217452	AT5G13220	4.9585	7.14048
Chr5	4218874	4218919	AT5G13220	4.9585	7.14048
Chr5	4218874	4218919	AT5G13230	4.9585	7.14048
Chr5	4431091	4431293	AT5G13730	7.58148	13.4578
Chr5	4431443	4431523	AT5G13730	4.84471	7.53
Chr5	4431091	4431293	AT5G13740	7.58148	13.4578
Chr5	4431443	4431523	AT5G13740	4.84471	7.53
Chr5	4437790	4437841	AT5G13750	5.40643	8.13301
Chr5	4438051	4438096	AT5G13750	5.38194	8.09405
Chr5	4438051	4438096	AT5G13760	5.38194	8.09405
Chr5	4441573	4441618	AT5G13760	4.00921	5.18742
Chr5	4441573	4441618	AT5G13770	4.00921	5.18742
Chr5	4471126	4471201	AT5G13840	4.79234	6.87839
Chr5	4471126	4471201	AT5G13850	4.79234	6.87839
Chr5	4484508	4484583	AT5G13910	4.64418	6.64457
Chr5	4484744	4484812	AT5G13910	4.18628	5.67874
Chr5	4484904	4485023	AT5G13910	4.14249	5.61034
Chr5	4484508	4484583	AT5G13917	4.64418	6.64457
Chr5	4484744	4484812	AT5G13917	4.18628	5.67874
Chr5	4484904	4485023	AT5G13917	4.14249	5.61034
Chr5	4484744	4484812	AT5G13930	4.18628	5.67874
Chr5	4484904	4485023	AT5G13930	4.14249	5.61034
Chr5	4652896	4653031	AT5G14420	5.28616	7.94166
Chr5	4652896	4653031	AT5G14430	5.28616	7.94166
Chr5	5863368	5863433	AT5G17760	4.9585	7.14048
Chr5	6124067	6124144	AT5G18470	4.9585	7.14048
Chr5	6126951	6127005	AT5G18470	4.9585	7.14048
Chr5	6189591	6189752	AT5G18610	4.47204	6.63777
Chr5	6189801	6189861	AT5G18610	4.9585	7.14048
Chr5	6189921	6189966	AT5G18610	4.50772	6.18052
Chr5	6202178	6202223	AT5G18620	4.47204	6.63777
Chr5	6202283	6202393	AT5G18620	6.31081	10.2318
Chr5	6202178	6202223	AT5G18630	4.47204	6.63777
Chr5	6202283	6202393	AT5G18630	6.31081	10.2318
Chr5	6274914	6274959	AT5G18830	5.65745	8.84403
Chr5	6289423	6289468	AT5G18860	3.15328	4.41912
Chr5	6361697	6361817	AT5G19040	4.05695	5.26106
Chr5	6361909	6362110	AT5G19040	6.31081	10.2318
Chr5	6362169	6362240	AT5G19040	3.60618	4.38614
Chr5	6792846	6792910	AT5G20110	4.84471	7.53
Chr5	6792846	6792910	AT5G20120	4.84471	7.53
Chr5	6813711	6813756	AT5G20190	5.40927	8.13753
Chr5	6813711	6813756	AT5G20200	5.40927	8.13753
Chr5	7248732	7248788	AT5G21940	4.46976	6.12124
Chr5	7249478	7249558	AT5G21940	4.00684	6.12972
Chr5	7250048	7250240	AT5G21940	7.15162	12.3459
Chr5	7252007	7252279	AT5G21940	5.40927	8.13753
Chr5	7478254	7478311	AT5G22510	4.00021	5.17354
Chr5	7478254	7478311	AT5G22520	4.00021	5.17354
Chr5	7478254	7478311	AT5G22530	4.00021	5.17354
Chr5	7678735	7678846	AT5G22950	4.31506	6.93003
Chr5	7678903	7678992	AT5G22950	5.74584	8.98578
Chr5	7679083	7679144	AT5G22950	4.50772	6.18052
Chr5	7913655	7913700	AT5G23470	4.05695	5.26106
Chr5	7913655	7913700	AT5G23480	4.05695	5.26106
Chr5	8031079	8031124	AT5G23820	4.9585	7.14048
Chr5	8031079	8031124	AT5G23830	4.9585	7.14048
Chr5	8041932	8042028	AT5G23860	3.7267	4.95809
Chr5	8146576	8146623	AT5G24090	4.9585	7.14048
Chr5	8146576	8146623	AT5G24100	4.9585	7.14048
Chr5	8419122	8419232	AT5G24590	3.69862	5.36073
Chr5	8419122	8419232	AT5G24593	3.69862	5.36073
Chr5	8548549	8548651	AT5G24870	4.3711	5.96723
Chr5	8732032	8732081	AT5G25220	5.40927	8.13753
Chr5	8946854	8946910	AT5G25630	4.9585	7.14048
Chr5	8946854	8946910	AT5G25750	4.9585	7.14048
Chr5	9793554	9793609	AT5G27660	3.7267	4.95809
Chr5	9793554	9793609	AT5G27670	3.7267	4.95809
Chr5	10318907	10318963	AT5G28350	3.70432	5.14192
Chr5	10319026	10319447	AT5G28350	4.6674	10.3759
Chr5	10336061	10336152	AT5G28370	4.20437	7.2933
Chr5	10336204	10336399	AT5G28370	5.54793	10.4069
Chr5	14994221	14994289	AT5G37750	4.9585	7.14048
Chr5	14994221	14994289	AT5G37760	4.9585	7.14048
Chr5	15225368	15225449	AT5G38150	6.76159	11.3245
Chr5	15225368	15225449	AT5G38160	6.76159	11.3245
Chr5	15225368	15225449	AT5G38170	6.76159	11.3245
Chr5	15713651	15713857	AT5G39240	7.21236	12.4449
Chr5	15848021	15848094	AT5G39580	4.50772	6.18052
Chr5	15848645	15848792	AT5G39580	4.09937	5.77954
Chr5	15848845	15848895	AT5G39580	7.04821	12.1773
Chr5	15848973	15849105	AT5G39580	4.97099	7.43946
Chr5	15849357	15849402	AT5G39580	3.84902	4.94061
Chr5	15848021	15848094	AT5G39581	4.50772	6.18052
Chr5	15848645	15848792	AT5G39581	4.09937	5.77954
Chr5	15848845	15848895	AT5G39581	7.04821	12.1773
Chr5	15848973	15849105	AT5G39581	4.97099	7.43946
Chr5	15849357	15849402	AT5G39581	3.84902	4.94061
Chr5	15848021	15848094	AT5G39590	4.50772	6.18052
Chr5	15848645	15848792	AT5G39590	4.09937	5.77954
Chr5	15848845	15848895	AT5G39590	7.04821	12.1773
Chr5	15848973	15849105	AT5G39590	4.97099	7.43946
Chr5	15849357	15849402	AT5G39590	3.84902	4.94061
Chr5	16085382	16085460	AT5G40240	4.05695	5.26106
Chr5	16085382	16085460	AT5G40250	4.05695	5.26106
Chr5	16281189	16281240	AT5G40645	3.35403	4.17674
Chr5	16281189	16281240	AT5G40650	3.35403	4.17674
Chr5	16817510	16817686	AT5G42053	5.40927	8.13753
Chr5	16817510	16817686	AT5G42060	5.40927	8.13753
Chr5	16817748	16817862	AT5G42060	6.31081	10.2318
Chr5	17223737	17223847	AT5G42950	3.7267	4.95809
Chr5	17224046	17224135	AT5G42950	5.74584	8.98578
Chr5	17507146	17507192	AT5G43580	3.67882	5.79799
Chr5	17507249	17507363	AT5G43580	5.40927	8.13753
Chr5	17507595	17507791	AT5G43580	6.31081	10.2318
Chr5	17507843	17508052	AT5G43580	5.86004	9.16881
Chr5	17508153	17508302	AT5G43580	4.9585	7.14048
Chr5	17808870	17808932	AT5G44220	4.50772	6.18052
Chr5	17809088	17809315	AT5G44220	4.00684	6.12972
Chr5	18429851	18429904	AT5G45480	4.93904	7.10978
Chr5	18698634	18698679	AT5G46115	3.35403	4.17674
Chr5	18958028	18958073	AT5G46720	4.9585	7.14048
Chr5	19171252	19171332	AT5G47210	5.40927	8.13753
Chr5	19171439	19171527	AT5G47210	5.86004	9.16881
Chr5	19172665	19172729	AT5G47210	4.32338	5.89276
Chr5	19171252	19171332	AT5G47220	5.40927	8.13753
Chr5	19171439	19171527	AT5G47220	5.86004	9.16881
Chr5	19172665	19172729	AT5G47220	4.32338	5.89276
Chr5	19180578	19180635	AT5G47229	4.91953	7.35725
Chr5	19180920	19180965	AT5G47229	4.09937	5.77954
Chr5	19181018	19181063	AT5G47229	5.24532	7.87666
Chr5	19181170	19181243	AT5G47229	3.35403	4.17674
Chr5	19181306	19181475	AT5G47229	3.7267	4.95809
Chr5	19180578	19180635	AT5G47240	4.91953	7.35725
Chr5	19180920	19180965	AT5G47240	4.09937	5.77954
Chr5	19181018	19181063	AT5G47240	5.24532	7.87666
Chr5	19181170	19181243	AT5G47240	3.35403	4.17674
Chr5	19181306	19181475	AT5G47240	3.7267	4.95809
Chr5	19641580	19641639	AT5G48470	4.90015	7.04844
Chr5	19641580	19641639	AT5G48480	4.90015	7.04844
Chr5	19977869	19977914	AT5G49280	4.50772	6.18052
Chr5	19977970	19978062	AT5G49280	6.31081	10.2318
Chr5	19977869	19977914	AT5G49290	4.50772	6.18052
Chr5	19977970	19978062	AT5G49290	6.31081	10.2318
Chr5	20046776	20046876	AT5G49430	9.46622	18.4111
Chr5	20046998	20047101	AT5G49430	4.84471	7.53
Chr5	20046776	20046876	AT5G49440	9.46622	18.4111
Chr5	20046998	20047101	AT5G49440	4.84471	7.53
Chr5	20052147	20052408	AT5G49460	3.96693	9.0099
Chr5	20052477	20052553	AT5G49460	2.80991	4.64846
Chr5	20097932	20097977	AT5G49525	8.57141	17.9101
Chr5	20097932	20097977	AT5G49530	8.57141	17.9101
Chr5	20585005	20585197	AT5G50570	8.1139	14.7625
Chr5	20585005	20585197	AT5G50580	8.1139	14.7625
Chr5	20585005	20585197	AT5G50590	8.1139	14.7625
Chr5	20618390	20618539	AT5G50670	5.86004	9.16881
Chr5	20618390	20618539	AT5G50680	5.86004	9.16881
Chr5	20618390	20618539	AT5G50690	5.86004	9.16881
Chr5	20706789	20706836	AT5G50900	3.41605	5.09303
Chr5	20720850	20720946	AT5G50920	3.35403	4.17674
Chr5	20720850	20720946	AT5G50930	3.35403	4.17674
Chr5	20720850	20720946	AT5G50940	3.35403	4.17674
Chr5	20763866	20763931	AT5G51060	4.44468	6.08208
Chr5	20763866	20763931	AT5G51070	4.44468	6.08208
Chr5	20900396	20900461	AT5G51460	4.05695	5.26106
Chr5	21118108	21118180	AT5G51980	4.7299	6.77988
Chr5	21118108	21118180	AT5G51990	4.7299	6.77988
Chr5	21154908	21154964	AT5G52060	4.9585	7.14048
Chr5	21156138	21156365	AT5G52060	6.76159	11.3245
Chr5	21330453	21330498	AT5G52550	3.86992	4.97279
Chr5	21330453	21330498	AT5G52552	3.86992	4.97279
Chr5	21330453	21330498	AT5G52560	3.86992	4.97279
Chr5	21335363	21335424	AT5G52570	4.05695	5.26106
Chr5	21335363	21335424	AT5G52580	4.05695	5.26106
Chr5	21619556	21619633	AT5G53290	5.86004	9.16881
Chr5	21619781	21619835	AT5G53290	4.50772	6.18052
Chr5	21688422	21688501	AT5G53440	3.3904	4.62541
Chr5	21688422	21688501	AT5G53450	3.3904	4.62541
Chr5	21751966	21752093	AT5G53540	5.40927	8.13753
Chr5	21752386	21752443	AT5G53540	6.76159	11.3245
Chr5	21751966	21752093	AT5G53550	5.40927	8.13753
Chr5	21752386	21752443	AT5G53550	6.76159	11.3245
Chr5	21763438	21763493	AT5G53570	5.40927	8.13753
Chr5	21769228	21769285	AT5G53588	5.40927	8.13753
Chr5	21769228	21769285	AT5G53590	5.40927	8.13753
Chr5	21945691	21945779	AT5G54080	4.3711	5.96723
Chr5	22073063	22073108	AT5G54370	6.31081	10.2318
Chr5	22074365	22074471	AT5G54370	4.50772	6.18052
Chr5	22082602	22082672	AT5G54390	5.40927	8.13753
Chr5	22174100	22174185	AT5G54585	6.31081	10.2318
Chr5	22777672	22777720	AT5G56260	5.86004	9.16881
Chr5	22777672	22777720	AT5G56270	5.86004	9.16881
Chr5	22828106	22828241	AT5G56360	4.86187	6.98806
Chr5	23288189	23288263	AT5G57500	4.05695	5.26106
Chr5	23288719	23288849	AT5G57500	4.9585	7.14048
Chr5	23288903	23288989	AT5G57500	4.50772	6.18052
Chr5	23289340	23289444	AT5G57500	5.21738	8.45379
Chr5	23288189	23288263	AT5G57510	4.05695	5.26106
Chr5	23288719	23288849	AT5G57510	4.9585	7.14048
Chr5	23288903	23288989	AT5G57510	4.50772	6.18052
Chr5	23289340	23289444	AT5G57510	5.21738	8.45379
Chr5	23307987	23308044	AT5G57550	4.05761	5.47764
Chr5	23307987	23308044	AT5G57560	4.05761	5.47764
Chr5	23307987	23308044	AT5G57565	4.05761	5.47764
Chr5	23452735	23452789	AT5G57900	4.61466	6.59795
Chr5	23452735	23452789	AT5G57910	4.61466	6.59795
Chr5	23452735	23452789	AT5G57920	4.61466	6.59795
Chr5	23452735	23452789	AT5G57930	4.61466	6.59795
Chr5	23452735	23452789	AT5G57940	4.61466	6.59795
Chr5	23475605	23475691	AT5G57990	4.09937	5.77954
Chr5	23475751	23475897	AT5G57990	4.09937	5.77954
Chr5	23475605	23475691	AT5G58000	4.09937	5.77954
Chr5	23475751	23475897	AT5G58000	4.09937	5.77954
Chr5	23475751	23475897	AT5G58003	4.09937	5.77954
Chr5	23691956	23692039	AT5G58610	3.41605	5.09303
Chr5	23691956	23692039	AT5G58620	3.41605	5.09303
Chr5	23693086	23693146	AT5G58620	3.7267	4.95809
Chr5	23723157	23723236	AT5G58720	7.36583	13.1044
Chr5	23898324	23898412	AT5G59220	3.7267	4.95809
Chr5	23898324	23898412	AT5G59230	3.7267	4.95809
Chr5	23898747	23898792	AT5G59230	4.50772	6.18052
Chr5	23988838	23988993	AT5G59510	5.40927	8.13753
Chr5	23999772	23999822	AT5G59550	5.62039	8.78458
Chr5	24066233	24066286	AT5G59730	4.50957	6.43181
Chr5	24101839	24101902	AT5G59810	4.47204	6.63777
Chr5	24101839	24101902	AT5G59820	4.47204	6.63777
Chr5	24102805	24103640	AT5G59820	7.78624	21.9637
Chr5	24101839	24101902	AT5G59830	4.47204	6.63777
Chr5	24102805	24103640	AT5G59830	7.78624	21.9637
Chr5	24103823	24104130	AT5G59830	6.16437	12.2898
Chr5	24104189	24104235	AT5G59830	4.93149	8.61665
Chr5	24104470	24104532	AT5G59830	5.7013	8.91437
Chr5	24133116	24133162	AT5G59930	5.14314	7.71398
Chr5	24384228	24384384	AT5G60680	6.76159	11.3245
Chr5	24384494	24384616	AT5G60680	4.9585	7.14048
Chr5	24887157	24887229	AT5G61970	4.09937	5.77954
Chr5	24887295	24887376	AT5G61970	4.50772	6.18052
Chr5	24909711	24909834	AT5G61997	6.31081	10.2318
Chr5	24909711	24909834	AT5G62000	6.31081	10.2318
Chr5	25039074	25039174	AT5G62360	4.9585	7.14048
Chr5	25054457	25054506	AT5G62390	4.43473	6.06655
Chr5	25054595	25054703	AT5G62390	4.84471	7.53
Chr5	25054457	25054506	AT5G62400	4.43473	6.06655
Chr5	25054595	25054703	AT5G62400	4.84471	7.53
Chr5	25054457	25054506	AT5G62410	4.43473	6.06655
Chr5	25054595	25054703	AT5G62410	4.84471	7.53
Chr5	25097679	25097741	AT5G62510	4.05695	5.26106
Chr5	25097679	25097741	AT5G62520	4.05695	5.26106
Chr5	25324091	25324200	AT5G63120	4.09937	5.77954
Chr5	25324091	25324200	AT5G63140	4.09937	5.77954
Chr5	25324341	25324404	AT5G63140	4.79762	6.88671
Chr5	25526090	25526189	AT5G63790	5.83461	10.1728
Chr5	25526300	25526459	AT5G63790	5.62039	8.78458
Chr5	25526691	25526850	AT5G63790	6.69805	11.6049
Chr5	25527012	25527103	AT5G63790	3.3904	4.62541
Chr5	25527613	25527953	AT5G63790	3.89312	6.96199
Chr5	25528042	25528345	AT5G63790	4.31506	6.93003
Chr5	25526090	25526189	AT5G63800	5.83461	10.1728
Chr5	25526300	25526459	AT5G63800	5.62039	8.78458
Chr5	25526691	25526850	AT5G63800	6.69805	11.6049
Chr5	25527012	25527103	AT5G63800	3.3904	4.62541
Chr5	25527613	25527953	AT5G63800	3.89312	6.96199
Chr5	25528042	25528345	AT5G63800	4.31506	6.93003
Chr5	25700892	25700955	AT5G64250	4.50772	6.18052
Chr5	25700892	25700955	AT5G64260	4.50772	6.18052
Chr5	25701271	25701341	AT5G64260	5.86004	9.16881
Chr5	25702917	25702962	AT5G64260	5.86004	9.16881
Chr5	25702917	25702962	AT5G64270	5.86004	9.16881
Chr5	25721868	25722534	AT5G64310	5.51823	11.4595
Chr5	25753181	25753226	AT5G64410	4.50772	6.18052
Chr5	25753533	25753635	AT5G64410	4.50772	6.18052
Chr5	25753181	25753226	AT5G64420	4.50772	6.18052
Chr5	25753533	25753635	AT5G64420	4.50772	6.18052
Chr5	25888893	25889042	AT5G64750	6.31081	10.2318
Chr5	25890764	25890875	AT5G64750	4.05695	5.26106
Chr5	25972578	25972986	AT5G65020	6.05273	9.81537
Chr5	26057069	26057118	AT5G65210	4.9585	7.14048
Chr5	26059033	26059195	AT5G65220	9.19705	25.5168
Chr5	26059328	26059400	AT5G65220	14.9684	36.1501
Chr5	26059495	26059540	AT5G65220	5.73946	9.30803
Chr5	26059618	26059700	AT5G65220	9.7226	27.7472
Chr5	26059789	26059856	AT5G65220	11.1801	26.3454
Chr5	26059939	26060185	AT5G65220	10.5109	31.1785
Chr5	26060307	26060522	AT5G65220	15.7464	41.0602
Chr5	26060607	26060743	AT5G65220	11.1801	26.3454
Chr5	26088505	26088589	AT5G65280	6.62243	11.0988
Chr5	26088645	26088704	AT5G65280	5.31572	7.9887
Chr5	26088505	26088589	AT5G65290	6.62243	11.0988
Chr5	26088645	26088704	AT5G65290	5.31572	7.9887
Chr5	26096387	26096444	AT5G65300	4.50772	6.18052
Chr5	26096514	26096696	AT5G65300	5.40927	8.13753
Chr5	26096871	26096970	AT5G65300	4.9585	7.14048
Chr5	26150480	26150671	AT5G65430	5.96272	10.3879
Chr5	26150480	26150671	AT5G65440	5.96272	10.3879
Chr5	26195397	26195527	AT5G65533	5.91708	9.59602
Chr5	26195397	26195527	AT5G65540	5.91708	9.59602
Chr5	26215592	26215637	AT5G65610	4.05695	5.26106
Chr5	26221584	26221650	AT5G65620	3.7267	4.95809
Chr5	26228584	26228640	AT5G65630	3.35403	4.17674
Chr5	26264790	26264870	AT5G65690	4.9585	7.14048
Chr5	26356089	26356226	AT5G65900	3.7267	4.95809
Chr5	26500179	26500235	AT5G66330	4.88915	7.03109
Chr5	26500179	26500235	AT5G66340	4.88915	7.03109
Chr5	26555967	26556157	AT5G66530	6.49216	10.8873
Chr5	26568400	26568491	AT5G66570	5.40927	8.13753
Chr5	26572086	26572184	AT5G66580	4.50772	6.18052
Chr5	26572372	26572420	AT5G66580	4.75572	6.82062
Chr5	26572086	26572184	AT5G66590	4.50772	6.18052
Chr5	26572372	26572420	AT5G66590	4.75572	6.82062
Chr5	26573979	26574058	AT5G66590	4.05482	5.25777
Chr5	26602829	26602909	AT5G66650	3.7267	4.95809
Chr5	26645578	26645623	AT5G66730	4.05695	5.26106
Chr5	26645578	26645623	AT5G66740	4.05695	5.26106
Chr5	26645578	26645623	AT5G66750	4.05695	5.26106
Chr5	26653527	26653573	AT5G66760	5.83704	9.13196
Chr5	26709898	26709976	AT5G66880	4.47204	6.63777
Chr5	26767732	26767832	AT5G67070	4.9585	7.14048
Chr5	26850047	26850120	AT5G67290	4.50772	6.18052
Chr5	26851371	26851417	AT5G67290	5.40927	8.13753
Chr5	26851483	26851539	AT5G67290	4.31506	6.93003
Chr5	26851654	26851745	AT5G67290	3.35403	4.17674
Chr5	26850047	26850120	AT5G67300	4.50772	6.18052
Chr5	26851371	26851417	AT5G67300	5.40927	8.13753
Chr5	26851483	26851539	AT5G67300	4.31506	6.93003
Chr5	26851654	26851745	AT5G67300	3.35403	4.17674
Chr5	26855020	26855167	AT5G67310	3.68052	4.88519
Chr5	26855380	26855811	AT5G67310	3.66411	6.25306
Chr5	26856505	26856557	AT5G67310	4.75572	6.82062
Chr5	26854043	26854154	AT5G67320	4.71459	7.61421
Chr5	26854252	26854297	AT5G67320	3.41605	5.09303
Chr5	26854621	26854669	AT5G67320	4.44641	7.44744
Chr5	26855020	26855167	AT5G67320	3.68052	4.88519
Chr5	26855380	26855811	AT5G67320	3.66411	6.25306
Chr5	26856505	26856557	AT5G67320	4.75572	6.82062
Chr5	26861485	26861592	AT5G67330	5.27489	8.22872
Chr5	26861485	26861592	AT5G67340	5.27489	8.22872
Chr5	26864241	26864318	AT5G67340	4.81352	6.9118
Chr5	26949805	26949885	AT5G67550	5.40927	8.13753
Chr5	26949805	26949885	AT5G67560	5.40927	8.13753
Chr5	26949805	26949885	AT5G67570	5.40927	8.13753

## Sheet: S3
NLP7 ChIP-seq peaks and genes
30 minutes
Chr	Start	End	Gene	Fold-change	Log10 p-val
Chr1	57166	57218	AT1G01120	4.71463	7.02897
Chr1	107606	107718	AT1G01260	5.5004	8.91858
Chr1	173296	173412	AT1G01470	5.36179	8.69153
Chr1	173574	173760	AT1G01470	6.28617	10.9265
Chr1	173296	173412	AT1G01480	5.36179	8.69153
Chr1	173574	173760	AT1G01480	6.28617	10.9265
Chr1	199469	199525	AT1G01550	4.71463	7.02897
Chr1	199469	199525	AT1G01560	4.71463	7.02897
Chr1	206727	206779	AT1G01580	4.71463	7.02897
Chr1	206993	207148	AT1G01580	6.67906	11.9703
Chr1	268492	269091	AT1G01725	5.2684	9.89954
Chr1	269202	269474	AT1G01725	5.17065	9.03665
Chr1	269558	269621	AT1G01725	4.54019	7.61347
Chr1	269914	270026	AT1G01725	4.0264	7.22736
Chr1	270076	270281	AT1G01725	4.0264	7.22736
Chr1	270585	270763	AT1G01725	7.09035	13.4973
Chr1	270855	270907	AT1G01725	4.09764	6.54972
Chr1	271036	271238	AT1G01725	5.31587	8.61608
Chr1	272154	272213	AT1G01725	4.51339	6.7047
Chr1	272572	272632	AT1G01725	3.40112	4.2497
Chr1	268492	269091	AT1G01730	5.2684	9.89954
Chr1	269202	269474	AT1G01730	5.17065	9.03665
Chr1	269558	269621	AT1G01730	4.54019	7.61347
Chr1	269914	270026	AT1G01730	4.0264	7.22736
Chr1	270076	270281	AT1G01730	4.0264	7.22736
Chr1	270585	270763	AT1G01730	7.09035	13.4973
Chr1	270855	270907	AT1G01730	4.09764	6.54972
Chr1	272572	272632	AT1G01740	3.40112	4.2497
Chr1	275086	275144	AT1G01740	3.46698	4.35158
Chr1	275339	275395	AT1G01740	5.34136	8.65797
Chr1	272154	272213	AT1G01750	4.51339	6.7047
Chr1	272572	272632	AT1G01750	3.40112	4.2497
Chr1	275086	275144	AT1G01750	3.46698	4.35158
Chr1	275339	275395	AT1G01750	5.34136	8.65797
Chr1	275086	275144	AT1G01770	3.46698	4.35158
Chr1	275339	275395	AT1G01770	5.34136	8.65797
Chr1	292861	293018	AT1G01800	4.09764	6.54972
Chr1	293244	293348	AT1G01800	4.21284	5.96074
Chr1	292861	293018	AT1G01810	4.09764	6.54972
Chr1	293244	293348	AT1G01810	4.21284	5.96074
Chr1	309291	309388	AT1G01880	4.51927	6.99368
Chr1	309291	309388	AT1G01900	4.51927	6.99368
Chr1	364215	364277	AT1G02060	3.62964	4.80472
Chr1	364494	364574	AT1G02060	3.73761	4.97529
Chr1	364215	364277	AT1G02065	3.62964	4.80472
Chr1	364494	364574	AT1G02065	3.73761	4.97529
Chr1	485701	485774	AT1G02391	4.32174	6.13404
Chr1	485701	485774	AT1G02400	4.32174	6.13404
Chr1	488905	488989	AT1G02405	5.36179	8.69153
Chr1	488385	488460	AT1G02410	5.36179	8.69153
Chr1	488905	488989	AT1G02410	5.36179	8.69153
Chr1	552751	552803	AT1G02590	5.10751	7.95796
Chr1	565449	565515	AT1G02650	3.86907	5.40928
Chr1	785973	786034	AT1G03220	4.97881	7.74886
Chr1	787107	789242	AT1G03220	12.524	37.8807
Chr1	787107	789242	AT1G03230	12.524	37.8807
Chr1	789380	789432	AT1G03230	4.21284	5.96074
Chr1	791054	791106	AT1G03240	5.62774	9.82293
Chr1	791301	791383	AT1G03240	7.07194	13.0387
Chr1	877656	877792	AT1G03510	4.78274	8.03776
Chr1	898683	898935	AT1G03590	5.10751	7.95796
Chr1	898683	898935	AT1G03600	5.10751	7.95796
Chr1	898683	898935	AT1G03610	5.10751	7.95796
Chr1	956896	957035	AT1G03800	5.10751	7.95796
Chr1	957119	957179	AT1G03800	5.5004	8.91858
Chr1	956896	957035	AT1G03810	5.10751	7.95796
Chr1	957119	957179	AT1G03810	5.5004	8.91858
Chr1	977184	977236	AT1G03850	4.97881	7.74886
Chr1	979027	979087	AT1G03850	4.71463	7.02897
Chr1	1312852	1313004	AT1G04690	5.5004	8.91858
Chr1	1312852	1313004	AT1G04700	5.5004	8.91858
Chr1	1469138	1469199	AT1G05100	3.07901	4.47656
Chr1	1548636	1548814	AT1G05300	6.28617	10.9265
Chr1	1559374	1559457	AT1G05340	4.09764	6.54972
Chr1	1702736	1702812	AT1G05670	4.71463	7.02897
Chr1	1702736	1702812	AT1G05675	4.71463	7.02897
Chr1	1702736	1702812	AT1G05680	4.71463	7.02897
Chr1	1713504	1713611	AT1G05710	6.28617	10.9265
Chr1	1745838	1745896	AT1G05810	3.82985	5.12054
Chr1	1745838	1745896	AT1G05820	3.82985	5.12054
Chr1	1953607	1954159	AT1G06400	8.15887	16.7044
Chr1	1953607	1954159	AT1G06410	8.15887	16.7044
Chr1	2007328	2007456	AT1G06550	4.78399	7.43053
Chr1	2007328	2007456	AT1G06560	4.78399	7.43053
Chr1	2025253	2025403	AT1G06590	4.97881	7.74886
Chr1	2025253	2025403	AT1G06620	4.97881	7.74886
Chr1	2025253	2025403	AT1G06630	4.97881	7.74886
Chr1	2190085	2190273	AT1G07135	5.74478	9.6637
Chr1	2190320	2190598	AT1G07135	6.67906	11.9703
Chr1	2193840	2193895	AT1G07140	3.31586	5.12263
Chr1	2194263	2194367	AT1G07140	5.15199	8.34571
Chr1	2194586	2194643	AT1G07140	6.07528	10.5761
Chr1	2194697	2194816	AT1G07140	5.98017	10.4171
Chr1	2194890	2195414	AT1G07140	3.18239	5.27369
Chr1	2195561	2195651	AT1G07140	4.97571	9.02403
Chr1	2193840	2193895	AT1G07150	3.31586	5.12263
Chr1	2194263	2194367	AT1G07150	5.15199	8.34571
Chr1	2194586	2194643	AT1G07150	6.07528	10.5761
Chr1	2194697	2194816	AT1G07150	5.98017	10.4171
Chr1	2194890	2195414	AT1G07150	3.18239	5.27369
Chr1	2195561	2195651	AT1G07150	4.97571	9.02403
Chr1	2334792	2334870	AT1G07570	5.74478	9.6637
Chr1	2335724	2335984	AT1G07570	9.34402	20.2858
Chr1	2337647	2337719	AT1G07590	4.17676	5.9032
Chr1	2338224	2338310	AT1G07590	3.07901	4.47656
Chr1	2338629	2338699	AT1G07590	4.17676	5.9032
Chr1	2339213	2339265	AT1G07590	4.21284	5.96074
Chr1	2337647	2337719	AT1G07600	4.17676	5.9032
Chr1	2338224	2338310	AT1G07600	3.07901	4.47656
Chr1	2338629	2338699	AT1G07600	4.17676	5.9032
Chr1	2339213	2339265	AT1G07600	4.21284	5.96074
Chr1	2337647	2337719	AT1G07610	4.17676	5.9032
Chr1	2338224	2338310	AT1G07610	3.07901	4.47656
Chr1	2338629	2338699	AT1G07610	4.17676	5.9032
Chr1	2339213	2339265	AT1G07610	4.21284	5.96074
Chr1	2374840	2374909	AT1G07670	4.97881	7.74886
Chr1	2374840	2374909	AT1G07680	4.97881	7.74886
Chr1	2374840	2374909	AT1G07690	4.97881	7.74886
Chr1	2406771	2406852	AT1G07750	4.97881	7.74886
Chr1	2436949	2437094	AT1G07880	6.16102	11.1
Chr1	2437170	2437222	AT1G07880	4.04799	5.69724
Chr1	2437406	2437500	AT1G07880	3.9859	5.84161
Chr1	2436949	2437094	AT1G07885	6.16102	11.1
Chr1	2437170	2437222	AT1G07885	4.04799	5.69724
Chr1	2437406	2437500	AT1G07885	3.9859	5.84161
Chr1	2436949	2437094	AT1G07890	6.16102	11.1
Chr1	2437170	2437222	AT1G07890	4.04799	5.69724
Chr1	2475192	2475331	AT1G07980	5.89328	9.90871
Chr1	2475192	2475331	AT1G07985	5.89328	9.90871
Chr1	2475192	2475331	AT1G07990	5.89328	9.90871
Chr1	2927675	2928681	AT1G09060	5.92118	13.8293
Chr1	2927675	2928681	AT1G09070	5.92118	13.8293
Chr1	2928749	2929026	AT1G09090	4.0264	7.22736
Chr1	2929121	2929173	AT1G09090	5.43619	9.1503
Chr1	2990824	2990944	AT1G09260	4.21284	5.96074
Chr1	2991345	2991635	AT1G09260	3.07901	4.47656
Chr1	2991692	2991845	AT1G09260	4.71463	7.02897
Chr1	2991909	2991982	AT1G09260	4.59582	6.83779
Chr1	2990824	2990944	AT1G09270	4.21284	5.96074
Chr1	2991345	2991635	AT1G09270	3.07901	4.47656
Chr1	2991692	2991845	AT1G09270	4.71463	7.02897
Chr1	2991909	2991982	AT1G09270	4.59582	6.83779
Chr1	3093313	3093447	AT1G09550	6.07528	10.5761
Chr1	3093663	3093790	AT1G09550	4.48513	6.65897
Chr1	3093313	3093447	AT1G09560	6.07528	10.5761
Chr1	3093663	3093790	AT1G09560	4.48513	6.65897
Chr1	3240228	3240280	AT1G09940	5.36179	8.69153
Chr1	3240228	3240280	AT1G09950	5.36179	8.69153
Chr1	3242813	3242882	AT1G09950	4.71463	7.02897
Chr1	3240228	3240280	AT1G09960	5.36179	8.69153
Chr1	3242813	3242882	AT1G09960	4.71463	7.02897
Chr1	3272543	3272700	AT1G10020	5.81583	9.78107
Chr1	3272543	3272700	AT1G10030	5.81583	9.78107
Chr1	3323329	3323381	AT1G10140	4.97881	7.74886
Chr1	3324288	3324454	AT1G10140	3.21958	4.33973
Chr1	3323329	3323381	AT1G10150	4.97881	7.74886
Chr1	3324288	3324454	AT1G10150	3.21958	4.33973
Chr1	3469559	3469672	AT1G10522	3.91537	5.25485
Chr1	3571747	3571949	AT1G10740	6.28617	10.9265
Chr1	3571747	3571949	AT1G10745	6.28617	10.9265
Chr1	3571747	3571949	AT1G10747	6.28617	10.9265
Chr1	3676583	3676668	AT1G11000	7.19152	13.6691
Chr1	3676583	3676668	AT1G11020	7.19152	13.6691
Chr1	3937479	3937539	AT1G11680	5.36179	8.69153
Chr1	3937479	3937539	AT1G11690	5.36179	8.69153
Chr1	4044374	4044475	AT1G11960	4.21284	5.96074
Chr1	4044374	4044475	AT1G11980	4.21284	5.96074
Chr1	4229962	4230036	AT1G12420	3.92886	5.276
Chr1	4230102	4230159	AT1G12420	5.10751	7.95796
Chr1	4229962	4230036	AT1G12423	3.92886	5.276
Chr1	4230102	4230159	AT1G12423	5.10751	7.95796
Chr1	4257592	4257649	AT1G12480	5.51999	9.29034
Chr1	4257592	4257649	AT1G12490	5.51999	9.29034
Chr1	4267047	4267099	AT1G12520	4.71463	7.02897
Chr1	4524878	4524976	AT1G13245	4.39033	7.34761
Chr1	4525338	4525447	AT1G13245	5.36179	8.69153
Chr1	4525625	4526011	AT1G13245	9.06032	19.7909
Chr1	4526259	4526334	AT1G13245	5.10751	7.95796
Chr1	4527747	4527828	AT1G13245	3.92886	5.276
Chr1	4542087	4542188	AT1G13260	4.71463	7.02897
Chr1	4542087	4542188	AT1G13270	4.71463	7.02897
Chr1	4542325	4543371	AT1G13270	8.19528	19.7662
Chr1	4543638	4543836	AT1G13270	7.07194	13.0387
Chr1	4543913	4543965	AT1G13270	4.32174	6.13404
Chr1	4544290	4544342	AT1G13270	4.59582	6.83779
Chr1	4543638	4543836	AT1G13280	7.07194	13.0387
Chr1	4543913	4543965	AT1G13280	4.32174	6.13404
Chr1	4544290	4544342	AT1G13280	4.59582	6.83779
Chr1	4577356	4577439	AT1G13350	3.80495	5.78103
Chr1	4577715	4577789	AT1G13350	3.56993	4.71009
Chr1	4577356	4577439	AT1G13360	3.80495	5.78103
Chr1	4577715	4577789	AT1G13360	3.56993	4.71009
Chr1	4590590	4590717	AT1G13370	4.71463	7.02897
Chr1	4590590	4590717	AT1G13380	4.71463	7.02897
Chr1	4742013	4742065	AT1G13830	3.44687	4.32049
Chr1	4842494	4842613	AT1G14160	3.21958	4.33973
Chr1	5124357	5124432	AT1G14850	3.92886	5.276
Chr1	5124357	5124432	AT1G14860	3.92886	5.276
Chr1	5127856	5127909	AT1G14870	5.10751	7.95796
Chr1	5128946	5129166	AT1G14870	5.2684	9.89954
Chr1	5128054	5128257	AT1G14870	3.80495	5.78103
Chr1	5147902	5147954	AT1G14920	3.92181	5.26494
Chr1	5171142	5171272	AT1G15010	3.92886	5.276
Chr1	5171142	5171272	AT1G15015	3.92886	5.276
Chr1	5171433	5171537	AT1G15015	3.51226	5.04359
Chr1	5176743	5176953	AT1G15020	5.36179	8.69153
Chr1	5177553	5177699	AT1G15020	4.55646	6.77429
Chr1	5177753	5178002	AT1G15020	3.78955	6.49966
Chr1	5176743	5176953	AT1G15030	5.36179	8.69153
Chr1	5179639	5179725	AT1G15040	4.50615	6.97188
Chr1	5179991	5180045	AT1G15040	5.85191	10.2019
Chr1	5180183	5181267	AT1G15040	7.02453	15.6014
Chr1	5177753	5178002	AT1G15045	3.78955	6.49966
Chr1	5178303	5178355	AT1G15045	3.63215	5.24812
Chr1	5178462	5178749	AT1G15045	6.33121	11.783
Chr1	5178869	5178921	AT1G15045	4.78332	7.73026
Chr1	5179280	5179389	AT1G15045	4.68302	8.17291
Chr1	5179639	5179725	AT1G15045	4.50615	6.97188
Chr1	5179991	5180045	AT1G15045	5.85191	10.2019
Chr1	5180183	5181267	AT1G15045	7.02453	15.6014
Chr1	5180183	5181267	AT1G15050	7.02453	15.6014
Chr1	5298108	5298210	AT1G15400	6.07528	10.5761
Chr1	5298108	5298210	AT1G15410	6.07528	10.5761
Chr1	5387814	5387903	AT1G15670	3.92886	5.276
Chr1	5388109	5388191	AT1G15670	3.80495	5.78103
Chr1	5390692	5390760	AT1G15680	2.56073	4.07093
Chr1	5390816	5391116	AT1G15680	4.97379	10.3684
Chr1	5391173	5391284	AT1G15680	4.32174	6.13404
Chr1	5391453	5391531	AT1G15680	5.5004	8.91858
Chr1	5390164	5390577	AT1G15680	4.56658	8.26799
Chr1	5421354	5421528	AT1G15750	6.28617	10.9265
Chr1	5920285	5920399	AT1G17280	5.08165	7.91602
Chr1	5920713	5920798	AT1G17280	4.59582	6.83779
Chr1	5920285	5920399	AT1G17285	5.08165	7.91602
Chr1	5920713	5920798	AT1G17285	4.59582	6.83779
Chr1	5920285	5920399	AT1G17290	5.08165	7.91602
Chr1	5920713	5920798	AT1G17290	4.59582	6.83779
Chr1	5945162	5945249	AT1G17360	4.32174	6.13404
Chr1	5957960	5958121	AT1G17380	5.5004	8.91858
Chr1	5979378	5979452	AT1G17430	4.24426	6.01081
Chr1	6062005	6062096	AT1G17620	4.41599	6.5469
Chr1	6062005	6062096	AT1G17630	4.41599	6.5469
Chr1	6075945	6076044	AT1G17665	4.71463	7.02897
Chr1	6075945	6076044	AT1G17680	4.71463	7.02897
Chr1	6101009	6101103	AT1G17744	3.21958	4.33973
Chr1	6174491	6174581	AT1G17940	4.39033	7.34761
Chr1	6174491	6174581	AT1G17950	4.39033	7.34761
Chr1	6267282	6267362	AT1G18200	4.32174	6.13404
Chr1	6267282	6267362	AT1G18210	4.32174	6.13404
Chr1	6361401	6361453	AT1G18470	4.29283	6.08809
Chr1	6361401	6361453	AT1G18480	4.29283	6.08809
Chr1	6361401	6361453	AT1G18485	4.29283	6.08809
Chr1	6463558	6463690	AT1G18740	4.97881	7.74886
Chr1	6463558	6463690	AT1G18750	4.97881	7.74886
Chr1	6464034	6465031	AT1G18750	5.56918	14.2273
Chr1	6465100	6465263	AT1G18750	3.78955	6.49966
Chr1	6465437	6465540	AT1G18750	4.55646	6.77429
Chr1	6465607	6465688	AT1G18750	6.16102	11.1
Chr1	6568126	6568202	AT1G19025	3.51226	5.04359
Chr1	6619194	6619322	AT1G19180	5.5004	8.91858
Chr1	6619386	6619481	AT1G19180	3.80495	5.78103
Chr1	6620040	6620264	AT1G19180	5.5004	8.91858
Chr1	6620725	6620945	AT1G19180	6.12776	10.6635
Chr1	6621028	6621184	AT1G19180	7.07194	13.0387
Chr1	6621432	6621484	AT1G19180	4.09764	6.54972
Chr1	6621904	6621957	AT1G19180	4.71463	7.02897
Chr1	6620040	6620264	AT1G19190	5.5004	8.91858
Chr1	6620725	6620945	AT1G19190	6.12776	10.6635
Chr1	6621028	6621184	AT1G19190	7.07194	13.0387
Chr1	6621432	6621484	AT1G19190	4.09764	6.54972
Chr1	6621904	6621957	AT1G19190	4.71463	7.02897
Chr1	6622137	6622207	AT1G19190	6.51075	11.6893
Chr1	6622282	6623375	AT1G19190	5.44748	12.0624
Chr1	6623454	6623660	AT1G19190	4.09764	6.54972
Chr1	6623716	6623805	AT1G19190	5.36179	8.69153
Chr1	6623862	6624068	AT1G19190	7.24826	14.2056
Chr1	6623862	6624068	AT1G19200	7.24826	14.2056
Chr1	6624121	6624242	AT1G19200	4.39033	7.34761
Chr1	6626818	6626876	AT1G19200	4.31619	6.38456
Chr1	6626818	6626876	AT1G19210	4.31619	6.38456
Chr1	6677737	6677852	AT1G19310	3.07901	4.47656
Chr1	6677737	6677852	AT1G19320	3.07901	4.47656
Chr1	6683696	6683748	AT1G19330	3.92886	5.276
Chr1	6683696	6683748	AT1G19340	3.92886	5.276
Chr1	6883500	6883557	AT1G19850	4.64091	7.1951
Chr1	6959340	6959392	AT1G20070	5.10751	7.95796
Chr1	6959464	6959604	AT1G20070	3.82985	5.12054
Chr1	6959340	6959392	AT1G20080	5.10751	7.95796
Chr1	6959464	6959604	AT1G20080	3.82985	5.12054
Chr1	6970991	6971146	AT1G20100	5.67752	9.55232
Chr1	6970991	6971146	AT1G20110	5.67752	9.55232
Chr1	7016526	7016585	AT1G20240	4.63011	6.89303
Chr1	7016526	7016585	AT1G20260	4.63011	6.89303
Chr1	7082579	7082631	AT1G20410	4.71463	7.02897
Chr1	7084355	7084573	AT1G20410	6.67906	11.9703
Chr1	7082579	7082631	AT1G20430	4.71463	7.02897
Chr1	7084355	7084573	AT1G20430	6.67906	11.9703
Chr1	7084804	7084886	AT1G20430	3.18239	5.27369
Chr1	7084987	7085188	AT1G20430	2.56073	4.07093
Chr1	7085325	7085617	AT1G20430	6.51075	11.6893
Chr1	7085669	7085739	AT1G20430	5.74478	9.6637
Chr1	7084355	7084573	AT1G20440	6.67906	11.9703
Chr1	7084804	7084886	AT1G20440	3.18239	5.27369
Chr1	7084987	7085188	AT1G20440	2.56073	4.07093
Chr1	7085325	7085617	AT1G20440	6.51075	11.6893
Chr1	7085669	7085739	AT1G20440	5.74478	9.6637
Chr1	7088223	7088305	AT1G20450	3.07901	4.47656
Chr1	7088414	7088736	AT1G20450	5.2684	9.89954
Chr1	7088874	7089127	AT1G20450	5.15199	8.34571
Chr1	7088223	7088305	AT1G20460	3.07901	4.47656
Chr1	7088414	7088736	AT1G20460	5.2684	9.89954
Chr1	7088874	7089127	AT1G20460	5.15199	8.34571
Chr1	7236207	7236259	AT1G20823	3.82985	5.12054
Chr1	7270431	7270556	AT1G20900	4.68302	8.17291
Chr1	7270609	7270841	AT1G20900	5.44748	12.0624
Chr1	7337024	7337082	AT1G21000	5.36179	8.69153
Chr1	7342233	7342313	AT1G21010	5.10751	7.95796
Chr1	7493620	7493672	AT1G21410	4.09764	6.54972
Chr1	7499764	7499901	AT1G21430	4.52766	6.72776
Chr1	7663791	7663892	AT1G21830	4.71463	7.02897
Chr1	7663958	7664010	AT1G21830	4.59582	6.83779
Chr1	7663791	7663892	AT1G21835	4.71463	7.02897
Chr1	7663958	7664010	AT1G21835	4.59582	6.83779
Chr1	7663791	7663892	AT1G21840	4.71463	7.02897
Chr1	7663958	7664010	AT1G21840	4.59582	6.83779
Chr1	7732093	7732150	AT1G21975	5.24161	9.16004
Chr1	7732093	7732150	AT1G21980	5.24161	9.16004
Chr1	7782512	7782565	AT1G22060	4.59582	6.83779
Chr1	7782512	7782565	AT1G22065	4.59582	6.83779
Chr1	7832521	7832573	AT1G22190	4.71463	7.02897
Chr1	7836085	7837922	AT1G22210	11.7709	27.9941
Chr1	7884291	7884344	AT1G22310	6.28617	10.9265
Chr1	7884291	7884344	AT1G22330	6.28617	10.9265
Chr1	8309123	8309200	AT1G23390	4.41599	6.5469
Chr1	8384963	8385105	AT1G23710	5.7986	10.1122
Chr1	8384963	8385105	AT1G23720	5.7986	10.1122
Chr1	8385500	8385595	AT1G23720	5.31587	8.61608
Chr1	8430921	8431046	AT1G23860	3.38504	4.2248
Chr1	8430921	8431046	AT1G23870	3.38504	4.2248
Chr1	8458403	8458455	AT1G23935	3.21958	4.33973
Chr1	8911183	8911259	AT1G25400	3.21958	4.33973
Chr1	8911452	8911603	AT1G25400	4.78332	7.73026
Chr1	8911662	8911877	AT1G25400	5.54603	9.68378
Chr1	8912023	8912210	AT1G25400	6.42588	11.9456
Chr1	8912023	8912210	AT1G25420	6.42588	11.9456
Chr1	8975237	8975290	AT1G25540	4.71463	7.02897
Chr1	8975763	8976023	AT1G25540	5.10751	7.95796
Chr1	8976439	8976517	AT1G25540	3.53597	4.45816
Chr1	8975237	8975290	AT1G25550	4.71463	7.02897
Chr1	8975763	8976023	AT1G25550	5.10751	7.95796
Chr1	8981475	8981673	AT1G25560	5.5004	8.91858
Chr1	8981725	8981849	AT1G25560	6.12776	10.6635
Chr1	8981901	8982991	AT1G25560	9.86337	25.7074
Chr1	8983798	8983917	AT1G25560	3.51226	5.04359
Chr1	9092623	9092695	AT1G26270	4.32174	6.13404
Chr1	9158190	9158269	AT1G26480	4.12428	5.81938
Chr1	9158190	9158269	AT1G26500	4.12428	5.81938
Chr1	9326046	9326115	AT1G26916	4.21284	5.96074
Chr1	9326046	9326115	AT1G26920	4.21284	5.96074
Chr1	9328571	9328673	AT1G26920	3.55271	5.79757
Chr1	9328728	9328808	AT1G26920	4.97881	7.74886
Chr1	9407787	9407855	AT1G27090	2.84217	3.86133
Chr1	9483103	9483165	AT1G27300	4.97881	7.74886
Chr1	9643668	9643733	AT1G27700	4.49922	6.68176
Chr1	9646604	9646656	AT1G27720	3.80495	5.78103
Chr1	9647119	9649239	AT1G27720	13.7489	41.7044
Chr1	9649335	9649463	AT1G27720	4.32174	6.13404
Chr1	9647119	9649239	AT1G27730	13.7489	41.7044
Chr1	9649335	9649463	AT1G27730	4.32174	6.13404
Chr1	9934246	9934329	AT1G28330	4.32174	6.13404
Chr1	9934246	9934329	AT1G28335	4.32174	6.13404
Chr1	10261174	10261266	AT1G29330	5.10751	7.95796
Chr1	10261174	10261266	AT1G29340	5.10751	7.95796
Chr1	10289735	10289832	AT1G29390	4.32174	6.13404
Chr1	10289735	10289832	AT1G29395	4.32174	6.13404
Chr1	10354748	10354875	AT1G29640	5.10751	7.95796
Chr1	10354984	10356517	AT1G29640	11.1222	31.1785
Chr1	10581392	10581556	AT1G30110	4.21284	5.96074
Chr1	10860418	10860470	AT1G30630	4.04799	5.69724
Chr1	10860418	10860470	AT1G30640	4.04799	5.69724
Chr1	10901007	10901129	AT1G30740	3.78955	6.49966
Chr1	11163841	11163970	AT1G31230	5.5004	8.91858
Chr1	11163841	11163970	AT1G31240	5.5004	8.91858
Chr1	11799018	11799118	AT1G32610	5.5004	8.91858
Chr1	11799018	11799118	AT1G32640	5.5004	8.91858
Chr1	11799234	11799319	AT1G32640	4.59582	6.83779
Chr1	11799703	11799914	AT1G32640	6.51075	11.6893
Chr1	11799993	11800101	AT1G32640	6.17347	10.7395
Chr1	11800274	11800627	AT1G32640	5.2684	9.89954
Chr1	11800675	11800792	AT1G32640	4.17676	5.9032
Chr1	11801031	11801181	AT1G32640	5.74478	9.6637
Chr1	11927903	11928021	AT1G32920	6.67906	11.9703
Chr1	11928625	11928682	AT1G32920	3.31586	5.12263
Chr1	11927903	11928021	AT1G32928	6.67906	11.9703
Chr1	11928625	11928682	AT1G32928	3.31586	5.12263
Chr1	11928840	11929255	AT1G32928	9.07335	23.0512
Chr1	11929316	11929555	AT1G32928	6.67906	11.9703
Chr1	11929602	11929654	AT1G32928	4.32174	6.13404
Chr1	11929740	11929916	AT1G32928	6.51075	11.6893
Chr1	11929963	11930166	AT1G32928	5.10751	7.95796
Chr1	11930300	11930397	AT1G32928	4.32174	6.13404
Chr1	12010644	12010724	AT1G33120	3.67999	4.88436
Chr1	12059492	12059620	AT1G33250	3.51226	5.04359
Chr1	16263916	16264247	AT1G43170	5.89328	9.90871
Chr1	16264320	16264395	AT1G43170	4.71463	7.02897
Chr1	17284508	17284581	AT1G47128	4.21284	5.96074
Chr1	18388879	18389171	AT1G49700	6.67906	11.9703
Chr1	18690868	18690961	AT1G50450	4.71463	7.02897
Chr1	18690868	18690961	AT1G50460	4.71463	7.02897
Chr1	18740560	18740631	AT1G50600	3.92886	5.276
Chr1	18740560	18740631	AT1G50610	3.92886	5.276
Chr1	19498397	19498475	AT1G52360	4.32174	6.13404
Chr1	19650351	19650403	AT1G52750	4.71463	7.02897
Chr1	19650351	19650403	AT1G52760	4.71463	7.02897
Chr1	19696636	19696904	AT1G52890	3.77909	7.24186
Chr1	19697010	19697118	AT1G52890	4.24426	6.01081
Chr1	19697181	19698545	AT1G52890	9.82214	21.1101
Chr1	19699300	19699411	AT1G52890	3.21958	4.33973
Chr1	20100761	20100945	AT1G53840	5.89328	9.90871
Chr1	20101004	20101098	AT1G53840	4.32174	6.13404
Chr1	20101399	20101451	AT1G53840	4.59582	6.83779
Chr1	20120920	20121020	AT1G53887	4.71463	7.02897
Chr1	20120920	20121020	AT1G53890	4.71463	7.02897
Chr1	20133508	20133607	AT1G53910	2.84217	3.86133
Chr1	20197269	20197321	AT1G54100	4.09764	6.54972
Chr1	20199153	20199205	AT1G54100	3.92181	5.26494
Chr1	20197269	20197321	AT1G54110	4.09764	6.54972
Chr1	20199153	20199205	AT1G54110	3.92181	5.26494
Chr1	20199153	20199205	AT1G54115	3.92181	5.26494
Chr1	20566137	20566234	AT1G55130	4.71463	7.02897
Chr1	20791199	20791251	AT1G55620	5.5004	8.91858
Chr1	20791199	20791251	AT1G55640	5.5004	8.91858
Chr1	21364677	21364729	AT1G57680	4.71463	7.02897
Chr1	21553355	21553411	AT1G58200	4.86691	7.87077
Chr1	21553355	21553411	AT1G58210	4.86691	7.87077
Chr1	21883865	21883932	AT1G59580	4.59582	6.83779
Chr1	21883981	21884039	AT1G59580	5.74478	9.6637
Chr1	21883865	21883932	AT1G59590	4.59582	6.83779
Chr1	21883981	21884039	AT1G59590	5.74478	9.6637
Chr1	22057233	22057401	AT1G59910	4.32174	6.13404
Chr1	22057459	22057536	AT1G59910	6.28617	10.9265
Chr1	22645416	22645468	AT1G61370	5.62402	9.46353
Chr1	22866739	22867271	AT1G61870	7.24826	14.2056
Chr1	22867326	22867867	AT1G61870	9.95762	21.8937
Chr1	22868131	22868281	AT1G61870	4.32174	6.13404
Chr1	22868526	22869052	AT1G61870	4.26325	7.97928
Chr1	22869104	22869301	AT1G61890	6.14646	12.6603
Chr1	22869405	22869553	AT1G61890	4.59582	6.83779
Chr1	22869710	22869783	AT1G61890	4.97881	7.74886
Chr1	22869856	22871238	AT1G61890	6.14646	12.6603
Chr1	23015422	23015495	AT1G62290	4.32174	6.13404
Chr1	23018483	23018567	AT1G62300	4.59582	6.83779
Chr1	23018822	23019061	AT1G62300	3.97799	7.94283
Chr1	23018822	23019061	AT1G62301	3.97799	7.94283
Chr1	23169374	23169637	AT1G62580	8.56784	18.4093
Chr1	23170079	23170323	AT1G62580	5.36179	8.69153
Chr1	23170412	23170528	AT1G62580	4.71463	7.02897
Chr1	23170632	23170741	AT1G62580	4.97881	7.74886
Chr1	23172008	23172105	AT1G62580	3.53597	4.45816
Chr1	23172572	23173012	AT1G62580	4.50009	8.75417
Chr1	23559327	23559383	AT1G63520	5.10751	7.95796
Chr1	23559327	23559383	AT1G63530	5.10751	7.95796
Chr1	23689208	23689272	AT1G63840	4.32174	6.13404
Chr1	23689419	23689531	AT1G63840	2.78459	4.08639
Chr1	23690277	23690363	AT1G63840	4.59582	6.83779
Chr1	23695660	23695727	AT1G63850	4.32174	6.13404
Chr1	23807774	23807853	AT1G64140	3.53597	4.45816
Chr1	23807774	23807853	AT1G64142	3.53597	4.45816
Chr1	23995701	23995809	AT1G64600	3.78955	6.49966
Chr1	23995861	23995921	AT1G64600	3.82985	5.12054
Chr1	24028892	24029991	AT1G64660	6.56368	18.6666
Chr1	24248856	24248944	AT1G65290	3.85842	5.16544
Chr1	24248856	24248944	AT1G65295	3.85842	5.16544
Chr1	24360054	24360131	AT1G65520	3.85842	5.16544
Chr1	24486875	24486953	AT1G65840	3.53597	4.45816
Chr1	24709432	24709570	AT1G66280	5.10751	7.95796
Chr1	24769491	24770078	AT1G66400	4.37579	9.40596
Chr1	24770147	24770229	AT1G66400	4.71463	7.02897
Chr1	24770280	24770500	AT1G66400	8.80866	18.3185
Chr1	24770582	24771221	AT1G66400	4.66957	12.9937
Chr1	24771285	24771400	AT1G66400	6.51075	11.6893
Chr1	24812680	24812744	AT1G66500	4.28392	6.33191
Chr1	24812680	24812744	AT1G66510	4.28392	6.33191
Chr1	25319582	25319727	AT1G67560	5.10751	7.95796
Chr1	25781163	25781323	AT1G68670	6.28617	10.9265
Chr1	25880100	25880160	AT1G68840	3.92886	5.276
Chr1	25880100	25880160	AT1G68845	3.92886	5.276
Chr1	25880503	25880992	AT1G68845	6.58591	12.6303
Chr1	25881049	25881279	AT1G68845	4.54019	7.61347
Chr1	25881914	25882174	AT1G68845	3.07901	4.47656
Chr1	25941072	25941127	AT1G68990	6.15358	10.7065
Chr1	25941309	25941371	AT1G68990	5.76898	9.70371
Chr1	25941513	25941637	AT1G68990	4.95192	7.70506
Chr1	25941072	25941127	AT1G69010	6.15358	10.7065
Chr1	25941309	25941371	AT1G69010	5.76898	9.70371
Chr1	25941513	25941637	AT1G69010	4.95192	7.70506
Chr1	26037824	26037932	AT1G69260	4.97881	7.74886
Chr1	26038580	26038658	AT1G69260	4.32174	6.13404
Chr1	26089167	26089259	AT1G69410	4.59582	6.83779
Chr1	26089167	26089259	AT1G69420	4.59582	6.83779
Chr1	26090933	26091042	AT1G69420	4.21284	5.96074
Chr1	26122074	26123782	AT1G69490	8.35378	27.442
Chr1	26122074	26123782	AT1G69500	8.35378	27.442
Chr1	26123846	26123947	AT1G69500	5.36179	8.69153
Chr1	26122074	26123782	AT1G69510	8.35378	27.442
Chr1	26123846	26123947	AT1G69510	5.36179	8.69153
Chr1	26240312	26240370	AT1G69760	5.10751	7.95796
Chr1	26429718	26429779	AT1G70190	4.71391	7.02782
Chr1	26537125	26537184	AT1G70410	4.32174	6.13404
Chr1	26541510	26541586	AT1G70420	5.89328	9.90871
Chr1	26541510	26541586	AT1G70430	5.89328	9.90871
Chr1	26694624	26694739	AT1G70780	5.36179	8.69153
Chr1	26694845	26695063	AT1G70780	6.12776	10.6635
Chr1	26695812	26695939	AT1G70780	5.27601	8.88111
Chr1	26696024	26696140	AT1G70780	4.55646	6.77429
Chr1	26694624	26694739	AT1G70782	5.36179	8.69153
Chr1	26694845	26695063	AT1G70782	6.12776	10.6635
Chr1	26695812	26695939	AT1G70782	5.27601	8.88111
Chr1	26696024	26696140	AT1G70782	4.55646	6.77429
Chr1	26937839	26937978	AT1G71520	4.15035	5.86104
Chr1	26937839	26937978	AT1G71530	4.15035	5.86104
Chr1	27214705	27214757	AT1G72280	3.86907	5.40928
Chr1	27214705	27214757	AT1G72290	3.86907	5.40928
Chr1	27304467	27304520	AT1G72520	3.31586	5.12263
Chr1	27393290	27393385	AT1G72790	5.10751	7.95796
Chr1	27393290	27393385	AT1G72800	5.10751	7.95796
Chr1	27402287	27402436	AT1G72810	3.51226	5.04359
Chr1	27402287	27402436	AT1G72820	3.51226	5.04359
Chr1	27483990	27484271	AT1G73080	4.25845	6.2903
Chr1	27483990	27484271	AT1G73090	4.25845	6.2903
Chr1	27542698	27542827	AT1G73230	4.16557	6.13812
Chr1	27546383	27546689	AT1G73240	4.09764	6.54972
Chr1	27546383	27546689	AT1G73250	4.09764	6.54972
Chr1	27547201	27547411	AT1G73250	5.74478	9.6637
Chr1	27547494	27548086	AT1G73250	4.77359	10.9449
Chr1	27546383	27546689	AT1G73260	4.09764	6.54972
Chr1	27547201	27547411	AT1G73260	5.74478	9.6637
Chr1	27547494	27548086	AT1G73260	4.77359	10.9449
Chr1	27627756	27627839	AT1G73480	4.70617	7.01538
Chr1	27641869	27641949	AT1G73500	4.68302	8.17291
Chr1	27641869	27641949	AT1G73510	4.68302	8.17291
Chr1	27646443	27646501	AT1G73530	4.04799	5.69724
Chr1	27647015	27647071	AT1G73530	6.12776	10.6635
Chr1	27646443	27646501	AT1G73540	4.04799	5.69724
Chr1	27647015	27647071	AT1G73540	6.12776	10.6635
Chr1	27647015	27647071	AT1G73550	6.12776	10.6635
Chr1	27647015	27647071	AT1G73570	6.12776	10.6635
Chr1	27698941	27699030	AT1G73660	4.97571	9.02403
Chr1	27698941	27699030	AT1G73670	4.97571	9.02403
Chr1	27711851	27711965	AT1G73690	5.10751	7.95796
Chr1	27786152	27786235	AT1G73885	3.77305	5.03115
Chr1	27786152	27786235	AT1G73910	3.77305	5.03115
Chr1	27837489	27837599	AT1G74020	5.89328	9.90871
Chr1	28274181	28274233	AT1G75360	4.71463	7.02897
Chr1	28338327	28338509	AT1G75500	6.89373	12.7397
Chr1	28440644	28440696	AT1G75730	3.82985	5.12054
Chr1	28440644	28440696	AT1G75750	3.82985	5.12054
Chr1	28460383	28460442	AT1G75810	4.21284	5.96074
Chr1	28586118	28586977	AT1G76170	9.42926	19.9001
Chr1	28587036	28587736	AT1G76170	15.7024	41.7155
Chr1	28587790	28587842	AT1G76170	4.32174	6.13404
Chr1	28586118	28586977	AT1G76180	9.42926	19.9001
Chr1	28587036	28587736	AT1G76180	15.7024	41.7155
Chr1	28587790	28587842	AT1G76180	4.32174	6.13404
Chr1	28586118	28586977	AT1G76185	9.42926	19.9001
Chr1	28587036	28587736	AT1G76185	15.7024	41.7155
Chr1	28587790	28587842	AT1G76185	4.32174	6.13404
Chr1	28745876	28745971	AT1G76600	5.89328	9.90871
Chr1	28746832	28747843	AT1G76600	14.2029	36.9096
Chr1	28746832	28747843	AT1G76610	14.2029	36.9096
Chr1	28747913	28748337	AT1G76610	9.03637	18.7077
Chr1	28748418	28748511	AT1G76610	3.92886	5.276
Chr1	28931675	28931739	AT1G76990	4.71463	7.02897
Chr1	29038285	29038337	AT1G77290	4.59582	6.83779
Chr1	29100445	29100510	AT1G77460	6.25599	11.2608
Chr1	29143151	29143208	AT1G77550	4.21284	5.96074
Chr1	29143151	29143208	AT1G77570	4.21284	5.96074
Chr1	29175888	29175953	AT1G77640	4.97881	7.74886
Chr1	29176212	29176322	AT1G77640	5.89328	9.90871
Chr1	29176374	29176489	AT1G77640	6.28617	10.9265
Chr1	29177290	29177342	AT1G77640	4.32174	6.13404
Chr1	29177290	29177342	AT1G77650	4.32174	6.13404
Chr1	29187924	29187976	AT1G77660	4.32174	6.13404
Chr1	29360851	29361228	AT1G78080	5.5004	8.91858
Chr1	29364244	29366203	AT1G78080	5.50759	19.075
Chr1	29387840	29388445	AT1G78110	4.97249	11.7409
Chr1	29388613	29388672	AT1G78110	4.39033	7.34761
Chr1	29443878	29443952	AT1G78260	4.71463	7.02897
Chr1	29466008	29466105	AT1G78310	3.51226	5.04359
Chr1	29572919	29573098	AT1G78610	6.28617	10.9265
Chr1	29573150	29573330	AT1G78610	5.89328	9.90871
Chr1	29572919	29573098	AT1G78630	6.28617	10.9265
Chr1	29573150	29573330	AT1G78630	5.89328	9.90871
Chr1	29598795	29599236	AT1G78700	9.19165	19.4928
Chr1	29598795	29599236	AT1G78710	9.19165	19.4928
Chr1	29602004	29602056	AT1G78720	5.10751	7.95796
Chr1	29617130	29617206	AT1G78760	3.91537	5.25485
Chr1	29625344	29625411	AT1G78790	4.32174	6.13404
Chr1	29625497	29625655	AT1G78790	3.80495	5.78103
Chr1	29642080	29642132	AT1G78840	3.92693	5.50265
Chr1	29642080	29642132	AT1G78850	3.92693	5.50265
Chr1	29643119	29643183	AT1G78850	5.56921	10.0814
Chr1	29809335	29809465	AT1G79260	6.75944	12.5132
Chr1	29898112	29898191	AT1G79470	3.44687	4.32049
Chr1	29898112	29898191	AT1G79480	3.44687	4.32049
Chr1	29898112	29898191	AT1G79490	3.44687	4.32049
Chr1	29957446	29957535	AT1G79610	5.27601	8.88111
Chr1	30129670	30129764	AT1G80080	4.71463	7.02897
Chr1	30129670	30129764	AT1G80090	4.71463	7.02897
Chr1	30129670	30129764	AT1G80100	4.71463	7.02897
Chr1	30221737	30221825	AT1G80390	3.21958	4.33973
Chr1	30221877	30222119	AT1G80390	4.97571	9.02403
Chr1	30222231	30222308	AT1G80390	3.92693	5.50265
Chr1	30221737	30221825	AT1G80400	3.21958	4.33973
Chr1	30221877	30222119	AT1G80400	4.97571	9.02403
Chr1	30222231	30222308	AT1G80400	3.92693	5.50265
Chr1	30242737	30242878	AT1G80450	5.07378	8.21603
Chr1	30242933	30243351	AT1G80450	7.07194	13.0387
Chr1	30267512	30267581	AT1G80490	3.31586	5.12263
Chr1	30267512	30267581	AT1G80500	3.31586	5.12263
Chr1	30281017	30281095	AT1G80530	4.69845	7.00298
Chr1	30302517	30302576	AT1G80600	4.71463	7.02897
Chr1	30302517	30302576	AT1G80610	4.71463	7.02897
Chr1	30302651	30302776	AT1G80610	4.71463	7.02897
Chr1	30302517	30302576	AT1G80620	4.71463	7.02897
Chr1	30302651	30302776	AT1G80620	4.71463	7.02897
Chr1	30385662	30385757	AT1G80850	3.86907	5.40928
Chr1	30385860	30385912	AT1G80850	3.51226	5.04359
Chr1	30385662	30385757	AT1G80865	3.86907	5.40928
Chr1	30385860	30385912	AT1G80865	3.51226	5.04359
Chr1	30403773	30403887	AT1G80920	3.67999	4.88436
Chr1	30404169	30404233	AT1G80920	6.03688	10.512
Chr1	30404285	30404432	AT1G80920	6.73824	12.4773
Chr2	3028	3124	AT2G01021	1.44444	3.87026
Chr2	5276	5358	AT2G01021	1.54732	5.00651
Chr2	9039	9105	AT2G01023	1.47718	4.22515
Chr2	10409	10473	AT2G01023	1.46063	4.04485
Chr2	97583	97898	AT2G01140	6.89373	12.7397
Chr2	97583	97898	AT2G01150	6.89373	12.7397
Chr2	100411	100527	AT2G01150	4.32174	6.13404
Chr2	203188	203282	AT2G01450	5.10751	7.95796
Chr2	203188	203282	AT2G01460	5.10751	7.95796
Chr2	259085	259172	AT2G01570	5.10751	7.95796
Chr2	259252	259321	AT2G01570	3.21958	4.33973
Chr2	262860	263098	AT2G01590	5.36179	8.69153
Chr2	383603	383829	AT2G01850	5.89328	9.90871
Chr2	706721	707006	AT2G02610	7.07194	13.0387
Chr2	846897	846976	AT2G02890	3.64071	4.82224
Chr2	872786	872851	AT2G02990	4.32174	6.13404
Chr2	872786	872851	AT2G03000	4.32174	6.13404
Chr2	977624	977690	AT2G03240	4.97881	7.74886
Chr2	2198285	2198343	AT2G05786	4.59582	6.83779
Chr2	2198409	2198525	AT2G05786	4.59582	6.83779
Chr2	2198285	2198343	AT2G05790	4.59582	6.83779
Chr2	2198409	2198525	AT2G05790	4.59582	6.83779
Chr2	6018207	6018301	AT2G14210	4.97881	7.74886
Chr2	6018381	6018545	AT2G14210	4.97571	9.02403
Chr2	7039128	7039214	AT2G16230	3.44687	4.32049
Chr2	7145496	7145569	AT2G16485	4.59582	6.83779
Chr2	7432968	7433115	AT2G17070	4.32174	6.13404
Chr2	7432968	7433115	AT2G17080	4.32174	6.13404
Chr2	7578546	7578641	AT2G17450	4.21284	5.96074
Chr2	7643846	7643932	AT2G17560	3.82985	5.12054
Chr2	7643846	7643932	AT2G17570	3.82985	5.12054
Chr2	7643846	7643932	AT2G17580	3.82985	5.12054
Chr2	7674063	7674180	AT2G17670	3.80495	5.78103
Chr2	7836927	7836986	AT2G18020	3.82985	5.12054
Chr2	7836927	7836986	AT2G18030	3.82985	5.12054
Chr2	7864264	7864316	AT2G18090	3.80495	5.78103
Chr2	7864264	7864316	AT2G18100	3.80495	5.78103
Chr2	7919348	7919419	AT2G18193	5.10751	7.95796
Chr2	8471307	8471439	AT2G19570	2.57149	3.80011
Chr2	8535013	8535076	AT2G19800	4.32174	6.13404
Chr2	8764099	8764209	AT2G20310	5.36179	8.69153
Chr2	8764099	8764209	AT2G20320	5.36179	8.69153
Chr2	8804519	8804740	AT2G20420	4.97881	7.74886
Chr2	8839645	8839733	AT2G20510	4.21024	5.9566
Chr2	8839645	8839733	AT2G20515	4.21024	5.9566
Chr2	8839645	8839733	AT2G20520	4.21024	5.9566
Chr2	8839645	8839733	AT2G20530	4.21024	5.9566
Chr2	8900111	8900163	AT2G20630	3.51226	5.04359
Chr2	8900271	8900324	AT2G20630	3.82985	5.12054
Chr2	8900111	8900163	AT2G20635	3.51226	5.04359
Chr2	8900271	8900324	AT2G20635	3.82985	5.12054
Chr2	9054585	9054637	AT2G21120	3.21958	4.33973
Chr2	9055261	9055384	AT2G21120	4.71463	7.02897
Chr2	9054585	9054637	AT2G21130	3.21958	4.33973
Chr2	9055261	9055384	AT2G21130	4.71463	7.02897
Chr2	9266933	9266985	AT2G21660	4.32174	6.13404
Chr2	9266933	9266985	AT2G21680	4.32174	6.13404
Chr2	9266933	9266985	AT2G21710	4.32174	6.13404
Chr2	9537638	9537812	AT2G22470	3.31586	5.12263
Chr2	9537866	9538764	AT2G22470	7.81595	21.5262
Chr2	9538811	9538863	AT2G22470	4.99791	8.08981
Chr2	9537638	9537812	AT2G22475	3.31586	5.12263
Chr2	9537866	9538764	AT2G22475	7.81595	21.5262
Chr2	9538811	9538863	AT2G22475	4.99791	8.08981
Chr2	9563647	9563765	AT2G22500	5.69558	9.58225
Chr2	9563909	9564145	AT2G22500	3.55271	5.79757
Chr2	9564421	9564631	AT2G22500	5.98017	10.4171
Chr2	9741341	9741482	AT2G22880	3.78955	6.49966
Chr2	9741341	9741482	AT2G22890	3.78955	6.49966
Chr2	9841875	9841944	AT2G23118	4.32174	6.13404
Chr2	9842017	9842069	AT2G23118	5.5004	8.91858
Chr2	9842135	9842447	AT2G23118	6.89373	12.7397
Chr2	9842522	9842610	AT2G23118	6.28617	10.9265
Chr2	9842665	9842747	AT2G23118	3.53597	4.45816
Chr2	9842908	9842967	AT2G23118	5.10751	7.95796
Chr2	9843336	9843388	AT2G23118	3.21958	4.33973
Chr2	9841875	9841944	AT2G23120	4.32174	6.13404
Chr2	9842017	9842069	AT2G23120	5.5004	8.91858
Chr2	9841875	9841944	AT2G23130	4.32174	6.13404
Chr2	9842017	9842069	AT2G23130	5.5004	8.91858
Chr2	9842135	9842447	AT2G23130	6.89373	12.7397
Chr2	9842522	9842610	AT2G23130	6.28617	10.9265
Chr2	9842665	9842747	AT2G23130	3.53597	4.45816
Chr2	9842908	9842967	AT2G23130	5.10751	7.95796
Chr2	9843336	9843388	AT2G23130	3.21958	4.33973
Chr2	9906631	9906689	AT2G23290	4.32174	6.13404
Chr2	10135835	10135937	AT2G23810	2.98349	4.66661
Chr2	10136014	10136174	AT2G23810	4.68302	8.17291
Chr2	10136242	10136344	AT2G23810	4.92427	7.96686
Chr2	10136524	10136756	AT2G23810	6.28617	10.9265
Chr2	10136814	10137410	AT2G23810	7.65971	14.909
Chr2	10136524	10136756	AT2G23820	6.28617	10.9265
Chr2	10136814	10137410	AT2G23820	7.65971	14.909
Chr2	10373592	10373644	AT2G24370	4.15035	5.86104
Chr2	10373592	10373644	AT2G24395	4.15035	5.86104
Chr2	10427471	10427534	AT2G24550	5.89265	10.6419
Chr2	10438005	10438077	AT2G24570	5.31587	8.61608
Chr2	10438135	10438313	AT2G24570	3.51226	5.04359
Chr2	10830580	10830646	AT2G25450	4.04799	5.69724
Chr2	10831232	10831536	AT2G25450	3.58019	6.56259
Chr2	10832356	10832469	AT2G25450	4.71463	7.02897
Chr2	10832517	10832707	AT2G25450	6.12776	10.6635
Chr2	10832857	10833000	AT2G25450	5.89328	9.90871
Chr2	10834372	10834645	AT2G25460	4.09041	6.27257
Chr2	10834923	10835005	AT2G25460	4.32174	6.13404
Chr2	10835077	10835345	AT2G25460	8.62797	17.5073
Chr2	10835642	10835694	AT2G25460	6.12776	10.6635
Chr2	10836312	10836369	AT2G25460	3.92886	5.276
Chr2	10836420	10836590	AT2G25460	4.32174	6.13404
Chr2	10834372	10834645	AT2G25470	4.09041	6.27257
Chr2	10834923	10835005	AT2G25470	4.32174	6.13404
Chr2	10835077	10835345	AT2G25470	8.62797	17.5073
Chr2	10835642	10835694	AT2G25470	6.12776	10.6635
Chr2	10836312	10836369	AT2G25470	3.92886	5.276
Chr2	10836420	10836590	AT2G25470	4.32174	6.13404
Chr2	10847227	10847440	AT2G25482	5.06506	7.88909
Chr2	11282431	11284073	AT2G26530	6.39487	15.6636
Chr2	11284747	11284869	AT2G26530	4.59582	6.83779
Chr2	11860823	11861002	AT2G27840	5.5004	8.91858
Chr2	11861783	11861896	AT2G27840	3.80495	5.78103
Chr2	12147637	12147709	AT2G28400	5.10751	7.95796
Chr2	12147983	12148086	AT2G28400	4.32174	6.13404
Chr2	12148268	12148444	AT2G28400	4.59582	6.83779
Chr2	12148568	12148983	AT2G28400	7.02453	15.6014
Chr2	12147637	12147709	AT2G28401	5.10751	7.95796
Chr2	12147983	12148086	AT2G28401	4.32174	6.13404
Chr2	12148268	12148444	AT2G28401	4.59582	6.83779
Chr2	12148568	12148983	AT2G28401	7.02453	15.6014
Chr2	12152269	12152450	AT2G28405	3.18239	5.27369
Chr2	12152269	12152450	AT2G28410	3.18239	5.27369
Chr2	12529902	12529954	AT2G29140	4.32174	6.13404
Chr2	12633982	12634086	AT2G29490	4.71463	7.02897
Chr2	12634255	12634376	AT2G29490	4.59582	6.83779
Chr2	12633982	12634086	AT2G29500	4.71463	7.02897
Chr2	12634255	12634376	AT2G29500	4.59582	6.83779
Chr2	12633982	12634086	AT2G29510	4.71463	7.02897
Chr2	12634255	12634376	AT2G29510	4.59582	6.83779
Chr2	12634255	12634376	AT2G29525	4.59582	6.83779
Chr2	12638190	12638256	AT2G29525	4.85889	7.55319
Chr2	12707805	12707985	AT2G29750	2.74292	4.33009
Chr2	12797743	12797880	AT2G29990	4.71463	7.02897
Chr2	12797743	12797880	AT2G29995	4.71463	7.02897
Chr2	12868128	12868195	AT2G30130	6.67906	11.9703
Chr2	12868128	12868195	AT2G30140	6.67906	11.9703
Chr2	12871933	12871994	AT2G30140	4.32174	6.13404
Chr2	12871933	12871994	AT2G30150	4.32174	6.13404
Chr2	12933534	12933611	AT2G30340	5.10751	7.95796
Chr2	13524009	13524097	AT2G31800	4.09764	6.54972
Chr2	13524009	13524097	AT2G31810	4.09764	6.54972
Chr2	13581483	13581538	AT2G31945	5.89328	9.90871
Chr2	13581483	13581538	AT2G31953	5.89328	9.90871
Chr2	13659019	13659481	AT2G32140	7.85771	15.2441
Chr2	13659019	13659481	AT2G32160	7.85771	15.2441
Chr2	13659633	13660102	AT2G32160	7.07194	13.0387
Chr2	13660256	13661200	AT2G32160	6.73184	14.6024
Chr2	13674484	13674631	AT2G32180	3.31586	5.12263
Chr2	13674740	13675007	AT2G32180	4.26325	7.97928
Chr2	13674484	13674631	AT2G32190	3.31586	5.12263
Chr2	13674484	13674631	AT2G32200	3.31586	5.12263
Chr2	13674740	13675007	AT2G32200	4.26325	7.97928
Chr2	13675322	13675393	AT2G32200	3.92886	5.276
Chr2	13675556	13675738	AT2G32200	6.67906	11.9703
Chr2	13674484	13674631	AT2G32210	3.31586	5.12263
Chr2	13674740	13675007	AT2G32210	4.26325	7.97928
Chr2	13675322	13675393	AT2G32210	3.92886	5.276
Chr2	13675556	13675738	AT2G32210	6.67906	11.9703
Chr2	13674740	13675007	AT2G32220	4.26325	7.97928
Chr2	13675322	13675393	AT2G32220	3.92886	5.276
Chr2	13675556	13675738	AT2G32220	6.67906	11.9703
Chr2	13854945	13854997	AT2G32645	4.04214	5.93475
Chr2	13854945	13854997	AT2G32660	4.04214	5.93475
Chr2	13854945	13854997	AT2G32670	4.04214	5.93475
Chr2	13996580	13996661	AT2G32970	4.71463	7.02897
Chr2	14046889	14047008	AT2G33120	4.21284	5.96074
Chr2	14047398	14047471	AT2G33120	5.85377	11.7188
Chr2	14046889	14047008	AT2G33130	4.21284	5.96074
Chr2	14047398	14047471	AT2G33130	5.85377	11.7188
Chr2	14066157	14066223	AT2G33180	4.93617	7.67939
Chr2	14066157	14066223	AT2G33190	4.93617	7.67939
Chr2	14066157	14066223	AT2G33200	4.93617	7.67939
Chr2	14193825	14193970	AT2G33509	4.71463	7.02897
Chr2	14193825	14193970	AT2G33510	4.71463	7.02897
Chr2	14193825	14193970	AT2G33520	4.71463	7.02897
Chr2	14414697	14414775	AT2G34100	4.97881	7.74886
Chr2	14414697	14414775	AT2G34140	4.97881	7.74886
Chr2	14708146	14708198	AT2G34850	4.21284	5.96074
Chr2	14708146	14708198	AT2G34860	4.21284	5.96074
Chr2	14708146	14708198	AT2G34870	4.21284	5.96074
Chr2	14840622	14840717	AT2G35230	4.32174	6.13404
Chr2	15066406	15066460	AT2G35880	4.32174	6.13404
Chr2	15073675	15073727	AT2G35910	4.55646	6.77429
Chr2	15073879	15073955	AT2G35910	2.84217	3.86133
Chr2	15073675	15073727	AT2G35920	4.55646	6.77429
Chr2	15073879	15073955	AT2G35920	2.84217	3.86133
Chr2	15084757	15084851	AT2G35930	5.10751	7.95796
Chr2	15193772	15193842	AT2G36230	3.80495	5.78103
Chr2	15192524	15192595	AT2G36240	3.82985	5.12054
Chr2	15192849	15192953	AT2G36240	4.09764	6.54972
Chr2	15193135	15193289	AT2G36240	4.65022	7.50514
Chr2	15193772	15193842	AT2G36240	3.80495	5.78103
Chr2	15470169	15470249	AT2G36850	6.51075	11.6893
Chr2	15515116	15516042	AT2G36950	6.39487	15.6636
Chr2	15831034	15831416	AT2G37760	7.60991	17.6512
Chr2	15831760	15832074	AT2G37760	7.65971	14.909
Chr2	15831034	15831416	AT2G37770	7.60991	17.6512
Chr2	15831760	15832074	AT2G37770	7.65971	14.909
Chr2	15916868	15916920	AT2G38025	4.07311	5.73749
Chr2	15916868	15916920	AT2G38040	4.07311	5.73749
Chr2	16011167	16011247	AT2G38230	5.10751	7.95796
Chr2	16013872	16013968	AT2G38240	4.09764	6.54972
Chr2	16068812	16068963	AT2G38340	4.79138	7.44264
Chr2	16069087	16069148	AT2G38340	4.40242	6.52486
Chr2	16068812	16068963	AT2G38360	4.79138	7.44264
Chr2	16069087	16069148	AT2G38360	4.40242	6.52486
Chr2	16068812	16068963	AT2G38365	4.79138	7.44264
Chr2	16069087	16069148	AT2G38365	4.40242	6.52486
Chr2	16452360	16452564	AT2G39390	4.09764	6.54972
Chr2	16452360	16452564	AT2G39400	4.09764	6.54972
Chr2	16452360	16452564	AT2G39410	4.09764	6.54972
Chr2	16553508	16553627	AT2G39705	6.28617	10.9265
Chr2	16561546	16561618	AT2G39710	3.51226	5.04359
Chr2	16612568	16612631	AT2G39805	5.27601	8.88111
Chr2	16612568	16612631	AT2G39810	5.27601	8.88111
Chr2	16639787	16639849	AT2G39870	5.10751	7.95796
Chr2	16699274	16699341	AT2G39990	4.09764	6.54972
Chr2	16699479	16699626	AT2G39990	5.85377	11.7188
Chr2	16699705	16702103	AT2G39990	12.0505	61.1778
Chr2	16699705	16702103	AT2G40000	12.0505	61.1778
Chr2	16699705	16702103	AT2G40004	12.0505	61.1778
Chr2	16707345	16707447	AT2G40020	4.59582	6.83779
Chr2	16707525	16707641	AT2G40020	5.10751	7.95796
Chr2	16770358	16770507	AT2G40140	4.71463	7.02897
Chr2	16772345	16772765	AT2G40150	8.77509	18.2609
Chr2	16772815	16772880	AT2G40150	4.11137	5.79873
Chr2	16773293	16773382	AT2G40150	4.09041	6.27257
Chr2	16773717	16773769	AT2G40150	4.02614	6.95622
Chr2	16774575	16774652	AT2G40150	3.67999	4.88436
Chr2	16773717	16773769	AT2G40160	4.02614	6.95622
Chr2	16774575	16774652	AT2G40160	3.67999	4.88436
Chr2	17099302	17099372	AT2G40970	4.09764	6.54972
Chr2	17099302	17099372	AT2G40980	4.09764	6.54972
Chr2	17114551	17114656	AT2G41010	4.59582	6.83779
Chr2	17114551	17114656	AT2G41020	4.59582	6.83779
Chr2	17137917	17137990	AT2G41110	4.57254	7.08203
Chr2	17138112	17139405	AT2G41110	7.31722	16.6178
Chr2	17139463	17139551	AT2G41110	5.24085	8.49253
Chr2	17139675	17139813	AT2G41110	5.20008	8.42523
Chr2	17139960	17140190	AT2G41110	6.80224	12.5855
Chr2	17138112	17139405	AT2G41130	7.31722	16.6178
Chr2	17139463	17139551	AT2G41130	5.24085	8.49253
Chr2	17139675	17139813	AT2G41130	5.20008	8.42523
Chr2	17139960	17140190	AT2G41130	6.80224	12.5855
Chr2	17224582	17224806	AT2G41330	6.12776	10.6635
Chr2	17260944	17261055	AT2G41410	4.32174	6.13404
Chr2	17262491	17262543	AT2G41410	4.97881	7.74886
Chr2	17262699	17262751	AT2G41410	3.92886	5.276
Chr2	17263321	17263373	AT2G41410	4.21284	5.96074
Chr2	17263321	17263373	AT2G41415	4.21284	5.96074
Chr2	17269125	17269214	AT2G41420	5.10751	7.95796
Chr2	17269295	17269374	AT2G41420	3.07901	4.47656
Chr2	17269522	17269593	AT2G41420	4.34895	6.43793
Chr2	17269125	17269214	AT2G41430	5.10751	7.95796
Chr2	17269125	17269214	AT2G41440	5.10751	7.95796
Chr2	17269295	17269374	AT2G41440	3.07901	4.47656
Chr2	17269522	17269593	AT2G41440	4.34895	6.43793
Chr2	17270623	17270675	AT2G41440	3.80495	5.78103
Chr2	17359815	17359949	AT2G41640	4.21284	5.96074
Chr2	17359815	17359949	AT2G41650	4.21284	5.96074
Chr2	17428499	17428551	AT2G41770	4.08578	5.75779
Chr2	17428652	17428721	AT2G41770	3.70282	4.92041
Chr2	17428903	17429019	AT2G41770	4.85889	7.55319
Chr2	17435976	17436370	AT2G41790	6.67906	11.9703
Chr2	17436556	17436668	AT2G41790	4.68302	8.17291
Chr2	17436786	17436953	AT2G41790	5.05268	8.5022
Chr2	17437004	17437199	AT2G41790	4.65831	7.82098
Chr2	17437351	17438024	AT2G41790	9.30044	21.833
Chr2	17435976	17436370	AT2G41800	6.67906	11.9703
Chr2	17436556	17436668	AT2G41800	4.68302	8.17291
Chr2	17436786	17436953	AT2G41800	5.05268	8.5022
Chr2	17437004	17437199	AT2G41800	4.65831	7.82098
Chr2	17437351	17438024	AT2G41800	9.30044	21.833
Chr2	17538629	17538823	AT2G42010	4.71463	7.02897
Chr2	17660867	17660952	AT2G42430	2.84217	3.86133
Chr2	17838268	17838366	AT2G42870	5.89328	9.90871
Chr2	17868310	17868367	AT2G42955	5.15199	8.34571
Chr2	17873673	17873767	AT2G42975	3.82985	5.12054
Chr2	17906831	17906883	AT2G43060	5.36179	8.69153
Chr2	17995635	17995713	AT2G43310	3.79705	5.06894
Chr2	18005144	18005228	AT2G43340	5.89328	9.90871
Chr2	18060654	18060724	AT2G43490	5.5004	8.91858
Chr2	18060654	18060724	AT2G43500	5.5004	8.91858
Chr2	18363753	18363807	AT2G44490	3.82985	5.12054
Chr2	18423220	18423383	AT2G44660	4.25803	6.03272
Chr2	18423438	18423541	AT2G44660	5.10751	7.95796
Chr2	18423220	18423383	AT2G44670	4.25803	6.03272
Chr2	18423438	18423541	AT2G44670	5.10751	7.95796
Chr2	18480522	18480578	AT2G44820	5.89328	9.90871
Chr2	18480633	18480697	AT2G44820	5.10751	7.95796
Chr2	18494011	18494094	AT2G44840	4.71463	7.02897
Chr2	18495413	18495949	AT2G44850	4.73694	9.5509
Chr2	18496030	18496086	AT2G44850	5.71189	9.96567
Chr2	18496778	18496863	AT2G44850	3.80495	5.78103
Chr2	18523366	18523489	AT2G44920	5.5004	8.91858
Chr2	18523682	18523736	AT2G44920	3.51226	5.04359
Chr2	18703661	18703745	AT2G45380	4.32174	6.13404
Chr2	18706225	18706315	AT2G45400	5.5004	8.91858
Chr2	18706225	18706315	AT2G45403	5.5004	8.91858
Chr2	18725598	18725892	AT2G45430	7.27672	13.8133
Chr2	18725598	18725892	AT2G45434	7.27672	13.8133
Chr2	18786448	18786558	AT2G45590	5.5004	8.91858
Chr2	18786448	18786558	AT2G45600	5.5004	8.91858
Chr2	18819641	18819701	AT2G45670	4.71463	7.02897
Chr2	18819818	18819897	AT2G45670	3.53597	4.45816
Chr2	18819818	18819897	AT2G45680	3.53597	4.45816
Chr2	18820496	18820639	AT2G45680	3.51226	5.04359
Chr2	18821924	18822002	AT2G45680	3.90257	5.23476
Chr2	18822870	18822923	AT2G45680	3.92826	5.27506
Chr2	18821924	18822002	AT2G45695	3.90257	5.23476
Chr2	18822870	18822923	AT2G45695	3.92826	5.27506
Chr2	18833083	18833140	AT2G45720	4.26325	7.97928
Chr2	18864683	18864746	AT2G45820	5.36179	8.69153
Chr2	18864683	18864746	AT2G45830	5.36179	8.69153
Chr2	18867126	18867178	AT2G45840	5.36179	8.69153
Chr2	18938382	18938434	AT2G46040	3.6788	5.3272
Chr2	18938382	18938434	AT2G46050	3.6788	5.3272
Chr2	18950578	18950789	AT2G46080	6.86746	12.6954
Chr2	18950578	18950789	AT2G46090	6.86746	12.6954
Chr2	18950578	18950789	AT2G46100	6.86746	12.6954
Chr2	18981400	18981452	AT2G46225	5.03221	7.83573
Chr2	18981506	18981571	AT2G46225	4.59582	6.83779
Chr2	18998611	18998788	AT2G46270	5.40179	8.75716
Chr2	18998840	18998973	AT2G46270	3.55271	5.79757
Chr2	19000075	19000141	AT2G46270	4.97881	7.74886
Chr2	19027917	19027971	AT2G46340	3.51226	5.04359
Chr2	19027917	19027971	AT2G46360	3.51226	5.04359
Chr2	19031740	19031853	AT2G46370	3.92886	5.276
Chr2	19043836	19043899	AT2G46390	3.44687	4.32049
Chr2	19044314	19044650	AT2G46390	3.78955	6.49966
Chr2	19043836	19043899	AT2G46400	3.44687	4.32049
Chr2	19044314	19044650	AT2G46400	3.78955	6.49966
Chr2	19052017	19052071	AT2G46410	5.89328	9.90871
Chr2	19052017	19052071	AT2G46420	5.89328	9.90871
Chr2	19095065	19095204	AT2G46510	5.5004	8.91858
Chr2	19095065	19095204	AT2G46520	5.5004	8.91858
Chr2	19096382	19096462	AT2G46520	3.82985	5.12054
Chr2	19138857	19139027	AT2G46610	4.71463	7.02897
Chr2	19138857	19139027	AT2G46620	4.71463	7.02897
Chr2	19154018	19154076	AT2G46660	4.71463	7.02897
Chr2	19166353	19166411	AT2G46670	3.21958	4.33973
Chr2	19166353	19166411	AT2G46680	3.21958	4.33973
Chr2	19227441	19227514	AT2G46780	5.74478	9.6637
Chr2	19227625	19227708	AT2G46780	4.71463	7.02897
Chr2	19298906	19299082	AT2G46970	6.27489	10.9078
Chr2	19316829	19316894	AT2G47000	4.21024	5.9566
Chr2	19316829	19316894	AT2G47010	4.21024	5.9566
Chr2	19336162	19336497	AT2G47060	3.58019	6.56259
Chr2	19336162	19336497	AT2G47070	3.58019	6.56259
Chr2	19371322	19371406	AT2G47180	6.12776	10.6635
Chr2	19406812	19407029	AT2G47260	5.5004	8.91858
Chr2	19408181	19408240	AT2G47260	4.97881	7.74886
Chr2	19408306	19408401	AT2G47260	5.36179	8.69153
Chr2	19409653	19410186	AT2G47270	4.68302	8.17291
Chr2	19410325	19410378	AT2G47270	4.59582	6.83779
Chr2	19410434	19410678	AT2G47270	7.27672	13.8133
Chr2	19410755	19412037	AT2G47270	5.92118	13.8293
Chr2	19412330	19412425	AT2G47270	4.32174	6.13404
Chr2	19413187	19413264	AT2G47270	4.71463	7.02897
Chr2	19413187	19413264	AT2G47280	4.71463	7.02897
Chr2	19491232	19491411	AT2G47500	6.12776	10.6635
Chr2	19586182	19586258	AT2G47820	4.32174	6.13404
Chr2	19698048	19698256	AT2G48160	1.91011	9.29159
Chr3	86032	86087	AT3G01270	4.71463	7.02897
Chr3	86212	86515	AT3G01270	3.55271	5.79757
Chr3	86570	86677	AT3G01270	3.92181	5.26494
Chr3	86783	87003	AT3G01270	4.09764	6.54972
Chr3	87305	87432	AT3G01290	5.21163	9.44938
Chr3	87557	87736	AT3G01290	3.25722	6.0655
Chr3	87812	87910	AT3G01290	5.56921	10.0814
Chr3	88307	88532	AT3G01290	4.57254	7.08203
Chr3	88769	89385	AT3G01290	7.03467	13.8361
Chr3	204274	204376	AT3G01513	3.07901	4.47656
Chr3	204676	204737	AT3G01513	3.92886	5.276
Chr3	204274	204376	AT3G01516	3.07901	4.47656
Chr3	204676	204737	AT3G01516	3.92886	5.276
Chr3	204676	204737	AT3G01520	3.92886	5.276
Chr3	295669	295752	AT3G01820	5.99895	10.4486
Chr3	295669	295752	AT3G01830	5.99895	10.4486
Chr3	329594	329646	AT3G01980	4.69845	7.00298
Chr3	329594	329646	AT3G01990	4.69845	7.00298
Chr3	400667	400729	AT3G02170	4.59582	6.83779
Chr3	401569	401642	AT3G02170	5.5004	8.91858
Chr3	401569	401642	AT3G02180	5.5004	8.91858
Chr3	495249	495390	AT3G02410	4.13077	5.82975
Chr3	495249	495390	AT3G02430	4.13077	5.82975
Chr3	508519	508614	AT3G02468	4.71463	7.02897
Chr3	508862	508941	AT3G02468	5.89328	9.90871
Chr3	508519	508614	AT3G02470	4.71463	7.02897
Chr3	508862	508941	AT3G02470	5.89328	9.90871
Chr3	508519	508614	AT3G02480	4.71463	7.02897
Chr3	508862	508941	AT3G02480	5.89328	9.90871
Chr3	538225	538528	AT3G02540	7.07194	13.0387
Chr3	538225	538528	AT3G02550	7.07194	13.0387
Chr3	538225	538528	AT3G02560	7.07194	13.0387
Chr3	605995	606071	AT3G02780	4.71463	7.02897
Chr3	605995	606071	AT3G02800	4.71463	7.02897
Chr3	637284	637348	AT3G02885	5.5004	8.91858
Chr3	637284	637348	AT3G02890	5.5004	8.91858
Chr3	731652	731735	AT3G03170	6.89373	12.7397
Chr3	731652	731735	AT3G03180	6.89373	12.7397
Chr3	733070	733140	AT3G03180	3.92886	5.276
Chr3	731652	731735	AT3G03190	6.89373	12.7397
Chr3	733070	733140	AT3G03190	3.92886	5.276
Chr3	877599	877680	AT3G03620	3.21958	4.33973
Chr3	877599	877680	AT3G03626	3.21958	4.33973
Chr3	877599	877680	AT3G03640	3.21958	4.33973
Chr3	981995	982050	AT3G03830	3.80495	5.78103
Chr3	981995	982050	AT3G03847	3.80495	5.78103
Chr3	984120	984203	AT3G03847	4.09764	6.54972
Chr3	981995	982050	AT3G03850	3.80495	5.78103
Chr3	1034663	1034738	AT3G04000	7.85771	15.2441
Chr3	1060968	1061218	AT3G04070	5.36179	8.69153
Chr3	1062604	1062736	AT3G04070	4.39033	7.34761
Chr3	1062790	1062917	AT3G04070	4.39033	7.34761
Chr3	1081036	1081143	AT3G04130	4.571	6.79776
Chr3	1269054	1269123	AT3G04670	4.32174	6.13404
Chr3	1290558	1290615	AT3G04730	3.92886	5.276
Chr3	1290747	1290816	AT3G04730	4.59582	6.83779
Chr3	1291196	1291289	AT3G04730	4.21284	5.96074
Chr3	1290558	1290615	AT3G04732	3.92886	5.276
Chr3	1290747	1290816	AT3G04732	4.59582	6.83779
Chr3	1291196	1291289	AT3G04732	4.21284	5.96074
Chr3	1290747	1290816	AT3G04735	4.59582	6.83779
Chr3	1291196	1291289	AT3G04735	4.21284	5.96074
Chr3	1290558	1290615	AT3G04740	3.92886	5.276
Chr3	1290747	1290816	AT3G04740	4.59582	6.83779
Chr3	1291196	1291289	AT3G04740	4.21284	5.96074
Chr3	1307587	1307647	AT3G04760	5.5004	8.91858
Chr3	1358706	1358764	AT3G04920	5.5004	8.91858
Chr3	1478781	1478911	AT3G05210	3.21958	4.33973
Chr3	1516548	1516714	AT3G05320	5.89328	9.90871
Chr3	1516548	1516714	AT3G05327	5.89328	9.90871
Chr3	1516973	1517035	AT3G05327	3.21958	4.33973
Chr3	1590637	1590756	AT3G05490	4.32174	6.13404
Chr3	1590637	1590756	AT3G05500	4.32174	6.13404
Chr3	1592934	1592988	AT3G05500	4.97881	7.74886
Chr3	1592934	1592988	AT3G05510	4.97881	7.74886
Chr3	1644251	1644303	AT3G05640	4.15035	5.86104
Chr3	1736053	1736136	AT3G05820	3.79705	5.06894
Chr3	1736053	1736136	AT3G05830	3.79705	5.06894
Chr3	1736053	1736136	AT3G05840	3.79705	5.06894
Chr3	1738713	1738832	AT3G05840	3.55271	5.79757
Chr3	1755276	1755463	AT3G05880	4.71463	7.02897
Chr3	1759311	1759761	AT3G05890	2.91435	4.88516
Chr3	1954594	1954646	AT3G06420	4.71463	7.02897
Chr3	1959185	1960076	AT3G06430	5.33346	19.6428
Chr3	1960130	1960205	AT3G06430	4.27443	9.17635
Chr3	1972051	1972472	AT3G06435	6.14999	11.4698
Chr3	2008443	2008544	AT3G06500	3.21294	3.95752
Chr3	2011387	2011595	AT3G06500	4.97881	7.74886
Chr3	2011692	2011744	AT3G06500	4.59582	6.83779
Chr3	2011791	2011900	AT3G06500	5.74478	9.6637
Chr3	2016160	2016297	AT3G06510	4.57831	6.80954
Chr3	2016160	2016297	AT3G06520	4.57831	6.80954
Chr3	2113739	2113791	AT3G06670	5.74478	9.6637
Chr3	2113739	2113791	AT3G06680	5.74478	9.6637
Chr3	2143028	2143083	AT3G06778	4.97881	7.74886
Chr3	2143028	2143083	AT3G06780	4.97881	7.74886
Chr3	2143028	2143083	AT3G06810	4.97881	7.74886
Chr3	2222277	2222329	AT3G07020	4.13077	5.82975
Chr3	2308605	2308743	AT3G07250	7.61067	15.2843
Chr3	2309439	2309493	AT3G07250	5.36179	8.69153
Chr3	2308605	2308743	AT3G07260	7.61067	15.2843
Chr3	2309439	2309493	AT3G07260	5.36179	8.69153
Chr3	2353792	2353883	AT3G07360	5.10751	7.95796
Chr3	2364117	2364225	AT3G07390	3.31586	5.12263
Chr3	2364117	2364225	AT3G07400	3.31586	5.12263
Chr3	2651146	2651326	AT3G08720	5.89328	9.90871
Chr3	2850039	2850126	AT3G09270	4.32174	6.13404
Chr3	2850039	2850126	AT3G09280	4.32174	6.13404
Chr3	2953555	2953622	AT3G09620	4.09215	5.76798
Chr3	2953555	2953622	AT3G09630	4.09215	5.76798
Chr3	2953555	2953622	AT3G09640	4.09215	5.76798
Chr3	3090457	3090636	AT3G10020	6.12776	10.6635
Chr3	3091156	3091261	AT3G10020	5.40179	8.75716
Chr3	3091353	3091418	AT3G10020	4.97881	7.74886
Chr3	3096199	3096258	AT3G10030	3.80495	5.78103
Chr3	3096199	3096258	AT3G10040	3.80495	5.78103
Chr3	3113815	3113891	AT3G10110	3.31586	5.12263
Chr3	3122044	3122305	AT3G10116	6.73184	14.6024
Chr3	3122953	3123503	AT3G10116	6.17157	18.9766
Chr3	3419983	3420048	AT3G10930	5.89328	9.90871
Chr3	3420486	3420646	AT3G10930	5.5004	8.91858
Chr3	3419983	3420048	AT3G10950	5.89328	9.90871
Chr3	3420486	3420646	AT3G10950	5.5004	8.91858
Chr3	3443638	3443845	AT3G10986	3.07901	4.47656
Chr3	3443465	3443582	AT3G11000	4.71391	7.02782
Chr3	3443638	3443845	AT3G11000	3.07901	4.47656
Chr3	3499486	3499538	AT3G11165	3.92886	5.276
Chr3	3499486	3499538	AT3G11170	3.92886	5.276
Chr3	3586064	3586120	AT3G11410	5.5004	8.91858
Chr3	3591095	3591162	AT3G11420	3.92886	5.276
Chr3	3591376	3591429	AT3G11420	5.5004	8.91858
Chr3	3592622	3592687	AT3G11430	4.97881	7.74886
Chr3	3593909	3593977	AT3G11430	4.17676	5.9032
Chr3	3649989	3650070	AT3G11580	3.80495	5.78103
Chr3	3697635	3697687	AT3G11700	3.92886	5.276
Chr3	3697770	3697826	AT3G11700	6.12776	10.6635
Chr3	3697880	3697989	AT3G11700	6.67906	11.9703
Chr3	3923229	3923476	AT3G12300	4.63011	6.89303
Chr3	3923671	3923754	AT3G12300	3.55271	5.79757
Chr3	3923229	3923476	AT3G12320	4.63011	6.89303
Chr3	3923671	3923754	AT3G12320	3.55271	5.79757
Chr3	3942036	3942126	AT3G12380	4.63011	6.89303
Chr3	3942036	3942126	AT3G12390	4.63011	6.89303
Chr3	4124275	4124486	AT3G12920	5.36179	8.69153
Chr3	4124275	4124486	AT3G12930	5.36179	8.69153
Chr3	4309831	4311492	AT3G13310	23.1386	69.5767
Chr3	4309831	4311492	AT3G13320	23.1386	69.5767
Chr3	4532378	4532521	AT3G13784	3.07901	4.47656
Chr3	4535218	4535312	AT3G13790	4.59582	6.83779
Chr3	4535626	4535678	AT3G13790	3.21958	4.33973
Chr3	4535218	4535312	AT3G13800	4.59582	6.83779
Chr3	4535626	4535678	AT3G13800	3.21958	4.33973
Chr3	4571651	4571714	AT3G13870	4.95983	7.71796
Chr3	4571651	4571714	AT3G13880	4.95983	7.71796
Chr3	4571651	4571714	AT3G13882	4.95983	7.71796
Chr3	4655655	4655732	AT3G14050	3.70282	4.92041
Chr3	4655655	4655732	AT3G14060	3.70282	4.92041
Chr3	4656212	4656304	AT3G14060	5.13615	8.31949
Chr3	4790632	4790686	AT3G14360	5.10751	7.95796
Chr3	4793389	4793441	AT3G14362	3.31586	5.12263
Chr3	4794007	4794080	AT3G14362	3.53597	4.45816
Chr3	4794144	4794244	AT3G14362	4.39033	7.34761
Chr3	4832435	4832522	AT3G14440	4.37899	6.75981
Chr3	4832708	4832956	AT3G14440	5.2684	9.89954
Chr3	4833213	4833363	AT3G14440	4.71137	7.31121
Chr3	4847194	4847253	AT3G14450	4.71463	7.02897
Chr3	4847346	4847418	AT3G14450	3.51226	5.04359
Chr3	5069043	5069111	AT3G15050	4.32174	6.13404
Chr3	5069043	5069111	AT3G15060	4.32174	6.13404
Chr3	5119602	5120158	AT3G15200	5.89328	9.90871
Chr3	5119602	5120158	AT3G15210	5.89328	9.90871
Chr3	5132741	5132950	AT3G15220	3.51226	5.04359
Chr3	5132741	5132950	AT3G15240	3.51226	5.04359
Chr3	5165459	5165538	AT3G15350	3.80495	5.78103
Chr3	5213014	5213644	AT3G15440	9.11567	19.8879
Chr3	5213743	5214232	AT3G15440	3.77152	7.99541
Chr3	5214331	5214672	AT3G15440	5.21064	11.2059
Chr3	5214331	5214672	AT3G15460	5.21064	11.2059
Chr3	5214749	5214827	AT3G15460	3.80495	5.78103
Chr3	5248955	5249027	AT3G15518	3.92886	5.276
Chr3	5275168	5275280	AT3G15580	6.89373	12.7397
Chr3	5310930	5311030	AT3G15660	4.55646	6.77429
Chr3	5310930	5311030	AT3G15670	4.55646	6.77429
Chr3	5310930	5311030	AT3G15680	4.55646	6.77429
Chr3	5484399	5484512	AT3G16180	3.92886	5.276
Chr3	5595912	5595964	AT3G16480	3.21958	4.33973
Chr3	5731045	5731116	AT3G16820	5.10751	7.95796
Chr3	5731045	5731116	AT3G16830	5.10751	7.95796
Chr3	5837921	5838020	AT3G17120	4.32174	6.13404
Chr3	5839108	5839168	AT3G17120	5.36179	8.69153
Chr3	6099762	6099919	AT3G17830	6.28617	10.9265
Chr3	6123236	6123291	AT3G17880	5.38438	8.72861
Chr3	6123236	6123291	AT3G17890	5.38438	8.72861
Chr3	6228482	6228563	AT3G18180	3.51226	5.04359
Chr3	6228482	6228563	AT3G18190	3.51226	5.04359
Chr3	6536275	6536379	AT3G18950	4.71463	7.02897
Chr3	6540946	6541031	AT3G18957	3.8031	5.07846
Chr3	6540946	6541031	AT3G18960	3.8031	5.07846
Chr3	6562758	6562856	AT3G19020	4.59582	6.83779
Chr3	6562910	6563129	AT3G19020	6.07528	10.5761
Chr3	6563187	6563287	AT3G19020	3.58019	6.56259
Chr3	6563364	6563682	AT3G19020	8.03773	16.0173
Chr3	6563779	6564325	AT3G19020	7.15748	13.6113
Chr3	6562758	6562856	AT3G19030	4.59582	6.83779
Chr3	6562910	6563129	AT3G19030	6.07528	10.5761
Chr3	6563187	6563287	AT3G19030	3.58019	6.56259
Chr3	6563364	6563682	AT3G19030	8.03773	16.0173
Chr3	6563779	6564325	AT3G19030	7.15748	13.6113
Chr3	6562758	6562856	AT3G19035	4.59582	6.83779
Chr3	6562910	6563129	AT3G19035	6.07528	10.5761
Chr3	6563187	6563287	AT3G19035	3.58019	6.56259
Chr3	6563364	6563682	AT3G19035	8.03773	16.0173
Chr3	6563779	6564325	AT3G19035	7.15748	13.6113
Chr3	6651601	6651682	AT3G19200	4.68302	8.17291
Chr3	6663720	6663777	AT3G19230	5.91534	10.3085
Chr3	6663720	6663777	AT3G19240	5.91534	10.3085
Chr3	6722770	6722824	AT3G19390	4.71463	7.02897
Chr3	6722770	6722824	AT3G19400	4.71463	7.02897
Chr3	6723117	6723335	AT3G19400	7.73814	15.9732
Chr3	6723394	6723515	AT3G19400	4.39033	7.34761
Chr3	6724037	6724114	AT3G19400	5.46665	9.54806
Chr3	6725524	6725645	AT3G19410	4.70617	7.01538
Chr3	6802515	6802593	AT3G19580	3.88353	5.20487
Chr3	6802917	6802982	AT3G19580	4.21284	5.96074
Chr3	6803964	6804056	AT3G19580	3.80495	5.78103
Chr3	6805126	6805181	AT3G19580	4.32174	6.13404
Chr3	6805253	6805305	AT3G19580	3.51226	5.04359
Chr3	6805373	6805485	AT3G19580	7.27672	13.8133
Chr3	6802515	6802593	AT3G19590	3.88353	5.20487
Chr3	6802917	6802982	AT3G19590	4.21284	5.96074
Chr3	6803964	6804056	AT3G19590	3.80495	5.78103
Chr3	6805126	6805181	AT3G19590	4.32174	6.13404
Chr3	6805253	6805305	AT3G19590	3.51226	5.04359
Chr3	6805373	6805485	AT3G19590	7.27672	13.8133
Chr3	7086455	7086655	AT3G20310	4.09764	6.54972
Chr3	7092131	7092240	AT3G20330	3.82985	5.12054
Chr3	7092383	7092462	AT3G20330	4.97881	7.74886
Chr3	7092719	7092797	AT3G20330	2.84217	3.86133
Chr3	7092958	7093076	AT3G20330	5.71189	9.96567
Chr3	7094336	7094492	AT3G20330	2.78459	4.08639
Chr3	7092131	7092240	AT3G20340	3.82985	5.12054
Chr3	7092383	7092462	AT3G20340	4.97881	7.74886
Chr3	7092719	7092797	AT3G20340	2.84217	3.86133
Chr3	7092958	7093076	AT3G20340	5.71189	9.96567
Chr3	7094336	7094492	AT3G20340	2.78459	4.08639
Chr3	7092383	7092462	AT3G20350	4.97881	7.74886
Chr3	7092719	7092797	AT3G20350	2.84217	3.86133
Chr3	7092958	7093076	AT3G20350	5.71189	9.96567
Chr3	7094336	7094492	AT3G20350	2.78459	4.08639
Chr3	7096115	7096185	AT3G20350	3.36385	4.19196
Chr3	7339376	7339428	AT3G20940	4.04799	5.69724
Chr3	7339376	7339428	AT3G20950	4.04799	5.69724
Chr3	7385191	7385372	AT3G21070	3.80495	5.78103
Chr3	7397508	7397579	AT3G21100	3.80495	5.78103
Chr3	7632886	7632944	AT3G21680	4.32174	6.13404
Chr3	8180910	8180978	AT3G23020	5.89328	9.90871
Chr3	8181083	8181187	AT3G23020	4.97881	7.74886
Chr3	8181268	8181421	AT3G23020	6.16102	11.1
Chr3	8181554	8181717	AT3G23020	3.18239	5.27369
Chr3	8180910	8180978	AT3G23030	5.89328	9.90871
Chr3	8181083	8181187	AT3G23030	4.97881	7.74886
Chr3	8181268	8181421	AT3G23030	6.16102	11.1
Chr3	8181554	8181717	AT3G23030	3.18239	5.27369
Chr3	8181863	8181947	AT3G23030	4.11137	5.79873
Chr3	8193165	8193217	AT3G23050	3.53597	4.45816
Chr3	8404599	8404779	AT3G23440	2.98349	4.66661
Chr3	8414094	8414150	AT3G23470	6.16588	16.8494
Chr3	8685754	8685889	AT3G24050	4.71463	7.02897
Chr3	8958046	8958114	AT3G24550	3.21958	4.33973
Chr3	9195272	9195327	AT3G25250	4.0264	7.22736
Chr3	9372347	9372435	AT3G25716	4.32174	6.13404
Chr3	9381621	9381673	AT3G25719	4.71463	7.02897
Chr3	10043801	10043875	AT3G27190	4.71463	7.02897
Chr3	10043801	10043875	AT3G27200	4.71463	7.02897
Chr3	10119794	10119846	AT3G27330	3.75833	5.22982
Chr3	10119794	10119846	AT3G27340	3.75833	5.22982
Chr3	10221107	10221168	AT3G27580	4.71463	7.02897
Chr3	10318126	10318240	AT3G27830	4.93617	7.67939
Chr3	10318305	10318378	AT3G27830	4.64091	7.1951
Chr3	10318126	10318240	AT3G27831	4.93617	7.67939
Chr3	10318305	10318378	AT3G27831	4.64091	7.1951
Chr3	11276713	11276820	AT3G29370	5.5004	8.91858
Chr3	11276713	11276820	AT3G29375	5.5004	8.91858
Chr3	12446720	12446874	AT3G30768	5.89328	9.90871
Chr3	12446720	12446874	AT3G30769	5.89328	9.90871
Chr3	12449201	12449264	AT3G30775	3.31586	5.12263
Chr3	12449912	12450061	AT3G30775	5.10159	8.91604
Chr3	12450109	12450188	AT3G30775	3.98654	5.59859
Chr3	12450484	12450840	AT3G30775	4.97571	9.02403
Chr3	12450925	12451018	AT3G30775	3.38129	5.90613
Chr3	15952573	15952655	AT3G44260	6.67906	11.9703
Chr3	15952766	15952921	AT3G44260	4.32174	6.13404
Chr3	15952766	15952921	AT3G44261	4.32174	6.13404
Chr3	16426994	16427119	AT3G44960	4.59582	6.83779
Chr3	16761911	16761963	AT3G45660	3.81289	5.31837
Chr3	16761911	16761963	AT3G45670	3.81289	5.31837
Chr3	16921946	16922030	AT3G46070	5.5004	8.91858
Chr3	16922408	16922527	AT3G46070	5.5004	8.91858
Chr3	16921946	16922030	AT3G46080	5.5004	8.91858
Chr3	16922408	16922527	AT3G46080	5.5004	8.91858
Chr3	17178681	17178739	AT3G46620	3.92181	5.26494
Chr3	17179063	17179129	AT3G46620	4.50615	6.97188
Chr3	17179950	17180049	AT3G46620	3.92181	5.26494
Chr3	17179063	17179129	AT3G46640	4.50615	6.97188
Chr3	17179950	17180049	AT3G46640	3.92181	5.26494
Chr3	17437864	17441301	AT3G47340	15.1882	40.0774
Chr3	17441362	17441585	AT3G47340	5.10751	7.95796
Chr3	17437296	17437746	AT3G47341	7.65971	14.909
Chr3	17437864	17441301	AT3G47341	15.1882	40.0774
Chr3	17441362	17441585	AT3G47341	5.10751	7.95796
Chr3	17478403	17478727	AT3G47430	4.39033	7.34761
Chr3	17478403	17478727	AT3G47440	4.39033	7.34761
Chr3	17900008	17900083	AT3G48346	4.97881	7.74886
Chr3	17905550	17905810	AT3G48350	5.89328	9.90871
Chr3	17908498	17908716	AT3G48360	7.47521	14.5949
Chr3	17909025	17909177	AT3G48360	4.59582	6.83779
Chr3	17909652	17909862	AT3G48360	3.80495	5.78103
Chr3	17910129	17910196	AT3G48360	5.74478	9.6637
Chr3	17920334	17920398	AT3G48390	5.01595	7.80929
Chr3	17920334	17920398	AT3G48400	5.01595	7.80929
Chr3	17974526	17974814	AT3G48520	5.2684	9.89954
Chr3	17974882	17974967	AT3G48520	4.71463	7.02897
Chr3	17975155	17975269	AT3G48520	5.51999	9.29034
Chr3	17975319	17975698	AT3G48520	5.85377	11.7188
Chr3	17975762	17975952	AT3G48520	6.19908	12.7584
Chr3	17976017	17976554	AT3G48520	9.82214	21.1101
Chr3	17976628	17976763	AT3G48520	4.71463	7.02897
Chr3	18365044	18365134	AT3G49530	4.32174	6.13404
Chr3	18365044	18365134	AT3G49540	4.32174	6.13404
Chr3	18365044	18365134	AT3G49550	4.32174	6.13404
Chr3	18372755	18372895	AT3G49570	3.92886	5.276
Chr3	18464922	18464988	AT3G49780	4.32174	6.13404
Chr3	18465664	18466163	AT3G49780	6.8347	12.6402
Chr3	18467753	18468091	AT3G49790	5.36179	8.69153
Chr3	18467041	18467220	AT3G49796	6.12776	10.6635
Chr3	18467328	18467385	AT3G49796	4.21284	5.96074
Chr3	18467553	18467605	AT3G49796	5.5004	8.91858
Chr3	18467753	18468091	AT3G49796	5.36179	8.69153
Chr3	18663155	18663220	AT3G50337	5.10751	7.95796
Chr3	18665601	18665655	AT3G50340	4.32174	6.13404
Chr3	18667695	18667777	AT3G50340	4.71463	7.02897
Chr3	18752134	18752205	AT3G50530	4.71463	7.02897
Chr3	18882144	18882203	AT3G50790	5.46665	9.54806
Chr3	18882144	18882203	AT3G50800	5.46665	9.54806
Chr3	18917433	18917494	AT3G50900	5.89328	9.90871
Chr3	18917433	18917494	AT3G50910	5.89328	9.90871
Chr3	18919287	18919402	AT3G50910	4.21284	5.96074
Chr3	18930204	18930320	AT3G50940	3.78955	6.49966
Chr3	18930533	18930625	AT3G50940	3.80495	5.78103
Chr3	18940497	18940562	AT3G50960	5.39524	9.08167
Chr3	18940497	18940562	AT3G50970	5.39524	9.08167
Chr3	18940497	18940562	AT3G50980	5.39524	9.08167
Chr3	18940497	18940562	AT3G50990	5.39524	9.08167
Chr3	19033398	19033504	AT3G51270	5.45275	9.17801
Chr3	19033398	19033504	AT3G51280	5.45275	9.17801
Chr3	19229900	19229954	AT3G51840	4.71463	7.02897
Chr3	19230529	19230597	AT3G51840	4.09764	6.54972
Chr3	19230720	19230785	AT3G51840	3.79705	5.06894
Chr3	19230849	19230919	AT3G51840	4.24426	6.01081
Chr3	19229900	19229954	AT3G51850	4.71463	7.02897
Chr3	19230529	19230597	AT3G51850	4.09764	6.54972
Chr3	19230720	19230785	AT3G51850	3.79705	5.06894
Chr3	19230849	19230919	AT3G51850	4.24426	6.01081
Chr3	19250952	19251043	AT3G51880	3.73761	4.9753
Chr3	19250952	19251043	AT3G51890	3.73761	4.9753
Chr3	19554927	19555031	AT3G52750	4.21284	5.96074
Chr3	19554927	19555031	AT3G52760	4.21284	5.96074
Chr3	19880360	19880412	AT3G53610	3.8962	5.22477
Chr3	19880360	19880412	AT3G53620	3.8962	5.22477
Chr3	19880360	19880412	AT3G53630	3.8962	5.22477
Chr3	19996328	19996502	AT3G54000	4.32174	6.13404
Chr3	20064897	20065208	AT3G54190	4.97881	7.74886
Chr3	20064897	20065208	AT3G54200	4.97881	7.74886
Chr3	20167738	20167795	AT3G54460	4.24426	6.01081
Chr3	20293150	20293202	AT3G54802	4.32174	6.13404
Chr3	20293150	20293202	AT3G54804	4.32174	6.13404
Chr3	20293150	20293202	AT3G54810	4.32174	6.13404
Chr3	20552861	20552990	AT3G55430	4.97881	7.74886
Chr3	20552861	20552990	AT3G55440	4.97881	7.74886
Chr3	20630153	20630222	AT3G55610	6.67906	11.9703
Chr3	20630153	20630222	AT3G55620	6.67906	11.9703
Chr3	20725951	20726003	AT3G55850	5.10751	7.95796
Chr3	20725672	20725769	AT3G55850	3.60361	4.9773
Chr3	20767445	20767746	AT3G55970	3.78955	6.49966
Chr3	20767844	20767957	AT3G55970	4.71463	7.02897
Chr3	20768055	20768354	AT3G55970	6.89373	12.7397
Chr3	20768688	20768762	AT3G55970	4.71463	7.02897
Chr3	20768863	20769200	AT3G55970	7.02453	15.6014
Chr3	20776030	20776136	AT3G55980	4.59582	6.83779
Chr3	20779005	20779062	AT3G55990	3.51226	5.04359
Chr3	21059789	21059979	AT3G56880	4.32174	6.13404
Chr3	21193556	21193616	AT3G57270	3.82985	5.12054
Chr3	21193556	21193616	AT3G57280	3.82985	5.12054
Chr3	21236873	21237073	AT3G57400	5.5004	8.91858
Chr3	21310039	21310097	AT3G57570	3.07901	4.47656
Chr3	21415306	21415358	AT3G57810	3.92886	5.276
Chr3	21430277	21430367	AT3G57870	3.82985	5.12054
Chr3	21430489	21430587	AT3G57870	4.25113	6.02175
Chr3	21561527	21561591	AT3G58200	3.36385	4.19196
Chr3	21678852	21679063	AT3G58620	7.07194	13.0387
Chr3	21727856	21728049	AT3G58750	6.06321	11.3188
Chr3	21727856	21728049	AT3G58760	6.06321	11.3188
Chr3	21761141	21761218	AT3G58850	3.82985	5.12054
Chr3	21893292	21893380	AT3G59220	3.51226	5.04359
Chr3	21893505	21893626	AT3G59220	3.21958	4.33973
Chr3	21895810	21895894	AT3G59230	4.37899	6.75981
Chr3	22138713	22138780	AT3G59930	5.5004	8.91858
Chr3	22138843	22138922	AT3G59930	5.5004	8.91858
Chr3	22138843	22138922	AT3G59940	5.5004	8.91858
Chr3	22197502	22197612	AT3G60110	4.09764	6.54972
Chr3	22209192	22209251	AT3G60130	4.32174	6.13404
Chr3	22209433	22209719	AT3G60130	4.71463	7.02897
Chr3	22216622	22222365	AT3G60140	20.4301	58.7367
Chr3	22216622	22222365	AT3G60150	20.4301	58.7367
Chr3	22227408	22227475	AT3G60160	4.34895	6.43793
Chr3	22227766	22227967	AT3G60160	3.55271	5.79757
Chr3	22228043	22228113	AT3G60160	5.27601	8.88111
Chr3	22228180	22228371	AT3G60160	5.60869	10.8859
Chr3	22228713	22228890	AT3G60160	2.71136	4.58457
Chr3	22228994	22229085	AT3G60160	2.98349	4.66661
Chr3	22229239	22229330	AT3G60160	4.04214	5.93475
Chr3	22229406	22229526	AT3G60160	3.51226	5.04359
Chr3	22229675	22230596	AT3G60160	7.90259	18.7009
Chr3	22230749	22230801	AT3G60160	4.3227	6.39518
Chr3	22231064	22231296	AT3G60160	5.00539	8.10228
Chr3	22248427	22248643	AT3G60190	5.45468	8.84381
Chr3	22248427	22248643	AT3G60200	5.45468	8.84381
Chr3	22323037	22323128	AT3G60390	3.92886	5.276
Chr3	22326223	22326318	AT3G60400	4.32174	6.13404
Chr3	22327917	22328063	AT3G60400	5.49053	8.90244
Chr3	22328256	22328364	AT3G60400	5.36179	8.69153
Chr3	22327917	22328063	AT3G60410	5.49053	8.90244
Chr3	22328256	22328364	AT3G60410	5.36179	8.69153
Chr3	22417407	22417516	AT3G60647	5.10751	7.95796
Chr3	22417407	22417516	AT3G60650	5.10751	7.95796
Chr3	22417407	22417516	AT3G60660	5.10751	7.95796
Chr3	22435078	22435194	AT3G60690	3.31586	5.12263
Chr3	22435078	22435194	AT3G60700	3.31586	5.12263
Chr3	22435419	22435475	AT3G60700	3.92886	5.276
Chr3	22470229	22470363	AT3G60800	4.39033	7.34761
Chr3	22470229	22470363	AT3G60810	4.39033	7.34761
Chr3	22470229	22470363	AT3G60830	4.39033	7.34761
Chr3	22554510	22554563	AT3G60970	4.47113	6.6363
Chr3	22554818	22554896	AT3G60970	5.89708	10.2779
Chr3	22555094	22555168	AT3G60970	4.43651	6.58019
Chr3	22581844	22581926	AT3G61030	4.04799	5.69724
Chr3	22582188	22582418	AT3G61030	5.36179	8.69153
Chr3	22649780	22649869	AT3G61182	5.36179	8.69153
Chr3	22649967	22650019	AT3G61182	4.32174	6.13404
Chr3	22649780	22649869	AT3G61190	5.36179	8.69153
Chr3	22649967	22650019	AT3G61190	4.32174	6.13404
Chr3	22650748	22650808	AT3G61190	5.10751	7.95796
Chr3	22650868	22650981	AT3G61190	5.5004	8.91858
Chr3	22651029	22651275	AT3G61190	8.64348	17.5337
Chr3	22676935	22676994	AT3G61260	3.92886	5.276
Chr3	22676935	22676994	AT3G61270	3.92886	5.276
Chr3	22676935	22676994	AT3G61280	3.92886	5.276
Chr3	22732350	22732402	AT3G61420	4.59582	6.83779
Chr3	22732350	22732402	AT3G61430	4.59582	6.83779
Chr3	22732350	22732402	AT3G61440	4.59582	6.83779
Chr3	22742496	22742618	AT3G61460	4.32174	6.13404
Chr3	22742496	22742618	AT3G61470	4.32174	6.13404
Chr3	22767704	22767787	AT3G61510	3.07901	4.47656
Chr3	22809884	22809953	AT3G61640	4.59582	6.83779
Chr3	22881966	22882018	AT3G61820	4.59582	6.83779
Chr3	22913469	22913539	AT3G61890	5.89328	9.90871
Chr3	22913690	22913745	AT3G61890	3.80495	5.78103
Chr3	22913824	22913982	AT3G61890	6.28617	10.9265
Chr3	22914045	22914174	AT3G61890	3.51226	5.04359
Chr3	22914559	22914700	AT3G61890	4.59582	6.83779
Chr3	22914878	22915268	AT3G61890	7.72798	15.4868
Chr3	22991175	22991344	AT3G62090	5.36179	8.69153
Chr3	23036939	23037024	AT3G62240	4.70617	7.01538
Chr3	23036939	23037024	AT3G62250	4.70617	7.01538
Chr3	23040836	23040901	AT3G62260	4.59582	6.83779
Chr3	23040948	23041050	AT3G62260	4.59582	6.83779
Chr3	23051399	23051467	AT3G62280	5.10751	7.95796
Chr3	23051399	23051467	AT3G62290	5.10751	7.95796
Chr3	23051399	23051467	AT3G62300	5.10751	7.95796
Chr3	23091286	23091416	AT3G62420	3.51226	5.04359
Chr3	23091286	23091416	AT3G62422	3.51226	5.04359
Chr3	23145020	23145121	AT3G62580	3.92886	5.276
Chr3	23146669	23146771	AT3G62580	5.36179	8.69153
Chr3	23166241	23166310	AT3G62630	5.36179	8.69153
Chr3	23166241	23166310	AT3G62640	5.36179	8.69153
Chr3	23167465	23167517	AT3G62640	5.27601	8.88111
Chr3	23167611	23167663	AT3G62640	4.44166	6.86451
Chr3	23166241	23166310	AT3G62650	5.36179	8.69153
Chr3	23167465	23167517	AT3G62650	5.27601	8.88111
Chr3	23167611	23167663	AT3G62650	4.44166	6.86451
Chr3	23201685	23201758	AT3G62710	3.80495	5.78103
Chr3	23276544	23276694	AT3G62980	5.89328	9.90871
Chr3	23278227	23278279	AT3G62980	4.97881	7.74886
Chr3	23285631	23285683	AT3G63010	4.71463	7.02897
Chr3	23285766	23285881	AT3G63010	5.89328	9.90871
Chr3	23285941	23286024	AT3G63010	3.92886	5.276
Chr3	23287638	23287708	AT3G63010	3.44687	4.32049
Chr3	23288256	23288415	AT3G63010	5.5004	8.91858
Chr3	23299032	23299133	AT3G63040	4.68309	6.97828
Chr3	23299032	23299133	AT3G63050	4.68309	6.97828
Chr3	23299032	23299133	AT3G63052	4.68309	6.97828
Chr3	23301809	23301993	AT3G63060	5.34991	8.67202
Chr3	23299032	23299133	AT3G63070	4.68309	6.97828
Chr3	23301809	23301993	AT3G63070	5.34991	8.67202
Chr3	23398560	23398637	AT3G63340	3.64627	4.83104
Chr3	23398560	23398637	AT3G63350	3.64627	4.83104
Chr3	23398560	23398637	AT3G63370	3.64627	4.83104
Chr3	23410630	23410696	AT3G63380	5.38712	9.06805
Chr3	23410630	23410696	AT3G63390	5.38712	9.06805
Chr3	23410630	23410696	AT3G63400	5.38712	9.06805
Chr4	21190	21250	AT4G00060	3.55271	5.79757
Chr4	189197	189249	AT4G00430	4.97881	7.74886
Chr4	285672	285724	AT4G00700	4.59299	6.83322
Chr4	289721	289820	AT4G00710	5.41053	8.77149
Chr4	297382	297452	AT4G00720	4.97881	7.74886
Chr4	386907	386996	AT4G00900	4.32174	6.13404
Chr4	386907	386996	AT4G00905	4.32174	6.13404
Chr4	525256	525523	AT4G01245	7.07194	13.0387
Chr4	526366	526587	AT4G01245	5.89328	9.90871
Chr4	527045	527139	AT4G01245	3.21958	4.33973
Chr4	525256	525523	AT4G01250	7.07194	13.0387
Chr4	564971	565066	AT4G01370	3.82985	5.12054
Chr4	565391	565469	AT4G01370	3.92181	5.26494
Chr4	577886	577938	AT4G01400	3.88986	5.2148
Chr4	578008	578063	AT4G01400	4.27188	6.05476
Chr4	577886	577938	AT4G01410	3.88986	5.2148
Chr4	578008	578063	AT4G01410	4.27188	6.05476
Chr4	743968	744134	AT4G01720	4.71463	7.02897
Chr4	744193	744325	AT4G01720	5.10751	7.95796
Chr4	800198	800273	AT4G01850	5.10751	7.95796
Chr4	808158	808593	AT4G01860	5.12042	8.29341
Chr4	809575	809684	AT4G01860	4.59849	7.71611
Chr4	808158	808593	AT4G01870	5.12042	8.29341
Chr4	809575	809684	AT4G01870	4.59849	7.71611
Chr4	809575	809684	AT4G01883	4.59849	7.71611
Chr4	994566	994618	AT4G02270	4.71463	7.02897
Chr4	994566	994618	AT4G02280	4.71463	7.02897
Chr4	1045845	1045905	AT4G02380	4.71463	7.02897
Chr4	1046337	1046391	AT4G02380	4.71463	7.02897
Chr4	1046445	1046885	AT4G02380	4.26325	7.97928
Chr4	1046957	1047019	AT4G02380	4.71463	7.02897
Chr4	1046337	1046391	AT4G02390	4.71463	7.02897
Chr4	1046445	1046885	AT4G02390	4.26325	7.97928
Chr4	1046957	1047019	AT4G02390	4.71463	7.02897
Chr4	1114421	1114476	AT4G02530	4.93617	7.67939
Chr4	1114421	1114476	AT4G02540	4.93617	7.67939
Chr4	1319024	1319081	AT4G02990	4.85277	7.84706
Chr4	1382572	1382660	AT4G03113	4.32174	6.13404
Chr4	1382572	1382660	AT4G03120	4.32174	6.13404
Chr4	1520690	1520742	AT4G03430	4.35557	6.44869
Chr4	1520801	1520874	AT4G03430	4.36885	6.4703
Chr4	1556755	1556836	AT4G03505	3.85842	5.16544
Chr4	1561277	1561398	AT4G03510	4.97881	7.74886
Chr4	2030124	2030240	AT4G04210	3.51226	5.04359
Chr4	2030124	2030240	AT4G04220	3.51226	5.04359
Chr4	2587341	2587532	AT4G05050	3.31586	5.12263
Chr4	2587778	2587899	AT4G05050	4.13272	6.6115
Chr4	2588419	2588515	AT4G05050	4.55417	7.93953
Chr4	2588766	2588892	AT4G05050	5.54018	10.7596
Chr4	2588971	2589035	AT4G05050	3.80495	5.78103
Chr4	2588611	2588694	AT4G05050	4.13272	6.6115
Chr4	2593367	2593419	AT4G05060	5.10751	7.95796
Chr4	2593858	2594006	AT4G05060	7.85771	15.2441
Chr4	2593367	2593419	AT4G05070	5.10751	7.95796
Chr4	2593858	2594006	AT4G05070	7.85771	15.2441
Chr4	2593367	2593419	AT4G05071	5.10751	7.95796
Chr4	2593858	2594006	AT4G05071	7.85771	15.2441
Chr4	2717918	2718029	AT4G05320	4.98373	7.75687
Chr4	5738954	5739209	AT4G08949	7.85771	15.2441
Chr4	5738954	5739209	AT4G08950	7.85771	15.2441
Chr4	6753016	6753107	AT4G11050	4.21284	5.96074
Chr4	6840199	6840251	AT4G11220	5.5004	8.91858
Chr4	6840396	6840449	AT4G11220	4.71463	7.02897
Chr4	6903060	6903141	AT4G11360	5.74478	9.6637
Chr4	6905551	6905640	AT4G11360	4.71463	7.02897
Chr4	6905551	6905640	AT4G11370	4.71463	7.02897
Chr4	7487784	7487850	AT4G12710	4.93617	7.67939
Chr4	7784741	7784796	AT4G13395	3.54233	5.09506
Chr4	7784847	7785145	AT4G13395	7.02453	15.6014
Chr4	7785209	7786120	AT4G13395	11.8725	28.1718
Chr4	7861957	7862045	AT4G13520	3.82985	5.12054
Chr4	8255642	8255855	AT4G14342	5.41053	8.77149
Chr4	8687559	8687611	AT4G15233	4.71463	7.02897
Chr4	8711608	8711671	AT4G15250	4.71463	7.02897
Chr4	8711608	8711671	AT4G15260	4.71463	7.02897
Chr4	8878354	8878420	AT4G15550	3.79705	5.06894
Chr4	8909201	8910016	AT4G15620	9.95762	21.8937
Chr4	8910087	8910670	AT4G15620	7.85771	15.2441
Chr4	8910773	8911891	AT4G15620	9.82214	21.1101
Chr4	8912083	8912205	AT4G15620	3.92886	5.276
Chr4	9134016	9134068	AT4G16141	5.00785	7.79613
Chr4	9295905	9296005	AT4G16490	6.23392	10.8399
Chr4	9301780	9301878	AT4G16500	3.73761	4.9753
Chr4	9301980	9302229	AT4G16500	5.51999	9.29034
Chr4	9301780	9301878	AT4G16510	3.73761	4.9753
Chr4	9301980	9302229	AT4G16510	5.51999	9.29034
Chr4	9308754	9308806	AT4G16520	4.41599	6.5469
Chr4	9308754	9308806	AT4G16530	4.41599	6.5469
Chr4	9738620	9738672	AT4G17453	4.71463	7.02897
Chr4	9738620	9738672	AT4G17460	4.71463	7.02897
Chr4	9746374	9746509	AT4G17470	4.34895	6.43793
Chr4	9746374	9746509	AT4G17480	4.34895	6.43793
Chr4	9748920	9749026	AT4G17480	5.5004	8.91858
Chr4	9748920	9749026	AT4G17483	5.5004	8.91858
Chr4	9751508	9751649	AT4G17486	5.5004	8.91858
Chr4	9752151	9752291	AT4G17486	2.98349	4.66661
Chr4	9752345	9753876	AT4G17486	8.35378	27.442
Chr4	9752151	9752291	AT4G17490	2.98349	4.66661
Chr4	9752345	9753876	AT4G17490	8.35378	27.442
Chr4	9757300	9757378	AT4G17500	4.32174	6.13404
Chr4	9759263	9759339	AT4G17500	5.10751	7.95796
Chr4	9815146	9815309	AT4G17610	6.67906	11.9703
Chr4	9815375	9815433	AT4G17610	4.97881	7.74886
Chr4	9815146	9815309	AT4G17615	6.67906	11.9703
Chr4	9815375	9815433	AT4G17615	4.97881	7.74886
Chr4	10060366	10060541	AT4G18170	3.55271	5.79757
Chr4	10352443	10352578	AT4G18890	5.10751	7.95796
Chr4	10352443	10352578	AT4G18900	5.10751	7.95796
Chr4	10355732	10355890	AT4G18900	5.89328	9.90871
Chr4	10375209	10375293	AT4G18950	5.15199	8.34571
Chr4	10508533	10508611	AT4G19220	4.97881	7.74886
Chr4	10578201	10578253	AT4G19390	4.59582	6.83779
Chr4	10712909	10713140	AT4G19700	3.80495	5.78103
Chr4	10714332	10714409	AT4G19700	4.97881	7.74886
Chr4	10850151	10850203	AT4G20040	5.01595	7.80929
Chr4	10940367	10940439	AT4G20250	3.44687	4.32049
Chr4	10940367	10940439	AT4G20260	3.44687	4.32049
Chr4	11043018	11043073	AT4G20520	5.4636	8.8584
Chr4	11097739	11097991	AT4G20690	5.62564	11.2915
Chr4	11097739	11097991	AT4G20700	5.62564	11.2915
Chr4	11103765	11103864	AT4G20720	2.84217	3.86133
Chr4	11155648	11155931	AT4G20840	4.93617	7.67939
Chr4	11155980	11156073	AT4G20840	5.31454	9.28632
Chr4	11211314	11211430	AT4G20960	3.25722	6.0655
Chr4	11211485	11211703	AT4G20960	6.55201	12.9874
Chr4	11211800	11211899	AT4G20960	3.81289	5.31837
Chr4	11211314	11211430	AT4G20970	3.25722	6.0655
Chr4	11211485	11211703	AT4G20970	6.55201	12.9874
Chr4	11211800	11211899	AT4G20970	3.81289	5.31837
Chr4	11585170	11585379	AT4G21830	5.10751	7.95796
Chr4	11591019	11591090	AT4G21850	4.71463	7.02897
Chr4	11591373	11591536	AT4G21850	5.5004	8.91858
Chr4	11591633	11591837	AT4G21850	6.89373	12.7397
Chr4	11591928	11592036	AT4G21850	6.12776	10.6635
Chr4	11662555	11662610	AT4G22000	6.51075	11.6893
Chr4	11662555	11662610	AT4G22010	6.51075	11.6893
Chr4	11897018	11897122	AT4G22590	6.12776	10.6635
Chr4	11897018	11897122	AT4G22592	6.12776	10.6635
Chr4	11971309	11971398	AT4G22780	3.92886	5.276
Chr4	11971547	11971796	AT4G22780	5.74478	9.6637
Chr4	11983055	11983145	AT4G22800	5.10751	7.95796
Chr4	11983055	11983145	AT4G22810	5.10751	7.95796
Chr4	12085824	12085950	AT4G23060	4.32174	6.13404
Chr4	12225603	12225670	AT4G23430	4.28392	6.33191
Chr4	12317648	12317725	AT4G23620	4.71583	7.61632
Chr4	12373160	12373212	AT4G23750	4.71463	7.02897
Chr4	12495849	12495939	AT4G24050	3.92886	5.276
Chr4	12501651	12501749	AT4G24060	3.80495	5.78103
Chr4	12612378	12612434	AT4G24370	4.04214	5.93475
Chr4	12612378	12612434	AT4G24380	4.04214	5.93475
Chr4	12614132	12614257	AT4G24390	4.57254	7.08203
Chr4	12614132	12614257	AT4G24400	4.57254	7.08203
Chr4	12686246	12686367	AT4G24560	5.10751	7.95796
Chr4	12686417	12686480	AT4G24560	5.10751	7.95796
Chr4	12686601	12686659	AT4G24560	4.39033	7.34761
Chr4	12686246	12686367	AT4G24570	5.10751	7.95796
Chr4	12686417	12686480	AT4G24570	5.10751	7.95796
Chr4	12828487	12828551	AT4G24970	5.74478	9.6637
Chr4	12864537	12864623	AT4G25030	4.32174	6.13404
Chr4	12864537	12864623	AT4G25040	4.32174	6.13404
Chr4	12936860	12936927	AT4G25260	4.59582	6.83779
Chr4	12936860	12936927	AT4G25270	4.59582	6.83779
Chr4	12966966	12967058	AT4G25350	5.10751	7.95796
Chr4	12966966	12967058	AT4G25360	5.10751	7.95796
Chr4	12976809	12976879	AT4G25380	4.97881	7.74886
Chr4	12976809	12976879	AT4G25386	4.97881	7.74886
Chr4	12976809	12976879	AT4G25390	4.97881	7.74886
Chr4	13006256	13006330	AT4G25434	6.51075	11.6893
Chr4	13055810	13055929	AT4G25570	4.71137	7.31121
Chr4	13055810	13055929	AT4G25580	4.71137	7.31121
Chr4	13223508	13223594	AT4G26080	3.81526	5.09758
Chr4	13223508	13223594	AT4G26090	3.81526	5.09758
Chr4	13224311	13224363	AT4G26090	3.41192	4.26642
Chr4	13336375	13336466	AT4G26370	3.51226	5.04359
Chr4	13336375	13336466	AT4G26380	3.51226	5.04359
Chr4	13454550	13454602	AT4G26680	4.99044	8.07737
Chr4	13661559	13661632	AT4G27270	3.44687	4.32049
Chr4	13662155	13662287	AT4G27270	3.80495	5.78103
Chr4	13662826	13662889	AT4G27270	6.35393	11.426
Chr4	13663076	13663611	AT4G27270	6.73184	14.6024
Chr4	13663662	13664498	AT4G27270	4.80011	12.346
Chr4	13662155	13662287	AT4G27280	3.80495	5.78103
Chr4	13662826	13662889	AT4G27280	6.35393	11.426
Chr4	13663076	13663611	AT4G27280	6.73184	14.6024
Chr4	13663662	13664498	AT4G27280	4.80011	12.346
Chr4	13662155	13662287	AT4G27290	3.80495	5.78103
Chr4	13662826	13662889	AT4G27290	6.35393	11.426
Chr4	13663076	13663611	AT4G27290	6.73184	14.6024
Chr4	13663662	13664498	AT4G27290	4.80011	12.346
Chr4	13704763	13704832	AT4G27390	3.07901	4.47656
Chr4	13704763	13704832	AT4G27400	3.07901	4.47656
Chr4	13707411	13707463	AT4G27410	5.60641	9.43426
Chr4	13707518	13707638	AT4G27410	2.98349	4.66661
Chr4	13707932	13708060	AT4G27410	2.57149	3.80011
Chr4	13708451	13708509	AT4G27410	4.15952	6.12819
Chr4	13708623	13708709	AT4G27410	4.93617	7.67939
Chr4	13708814	13708948	AT4G27410	3.80495	5.78103
Chr4	13706993	13707045	AT4G27415	5.01595	7.80929
Chr4	13707411	13707463	AT4G27415	5.60641	9.43426
Chr4	13707518	13707638	AT4G27415	2.98349	4.66661
Chr4	13707932	13708060	AT4G27415	2.57149	3.80011
Chr4	13708451	13708509	AT4G27415	4.15952	6.12819
Chr4	13708623	13708709	AT4G27415	4.93617	7.67939
Chr4	13708814	13708948	AT4G27415	3.80495	5.78103
Chr4	13809904	13811473	AT4G27650	7.75708	24.4157
Chr4	13809904	13811473	AT4G27654	7.75708	24.4157
Chr4	13811562	13811629	AT4G27654	5.10751	7.95796
Chr4	13809904	13811473	AT4G27657	7.75708	24.4157
Chr4	13811562	13811629	AT4G27657	5.10751	7.95796
Chr4	13811787	13811976	AT4G27657	5.10751	7.95796
Chr4	13812308	13812392	AT4G27657	5.89328	9.90871
Chr4	13866595	13866700	AT4G27840	4.59582	6.83779
Chr4	13866595	13866700	AT4G27850	4.59582	6.83779
Chr4	13882948	13883052	AT4G27880	4.39033	7.34761
Chr4	13882948	13883052	AT4G27890	4.39033	7.34761
Chr4	13998046	13998119	AT4G28230	4.69845	7.00298
Chr4	13998521	13998582	AT4G28230	4.69845	7.00298
Chr4	13998046	13998119	AT4G28240	4.69845	7.00298
Chr4	13998521	13998582	AT4G28240	4.69845	7.00298
Chr4	14149632	14149804	AT4G28660	4.09764	6.54972
Chr4	14149632	14149804	AT4G28670	4.09764	6.54972
Chr4	14165836	14165893	AT4G28703	4.59582	6.83779
Chr4	14165836	14165893	AT4G28706	4.59582	6.83779
Chr4	14331414	14331545	AT4G29090	3.92886	5.276
Chr4	14545808	14545900	AT4G29700	4.32174	6.13404
Chr4	14545808	14545900	AT4G29710	4.32174	6.13404
Chr4	14577864	14577916	AT4G29780	4.32174	6.13404
Chr4	14579636	14579966	AT4G29780	5.5004	8.91858
Chr4	14579636	14579966	AT4G29790	5.5004	8.91858
Chr4	14580119	14580196	AT4G29790	5.5004	8.91858
Chr4	14580334	14580435	AT4G29790	3.92181	5.26494
Chr4	14820163	14820218	AT4G30260	4.59582	6.83779
Chr4	14820163	14820218	AT4G30270	4.59582	6.83779
Chr4	14827283	14827335	AT4G30280	4.32174	6.13404
Chr4	14863175	14863253	AT4G30390	4.97881	7.74886
Chr4	14863175	14863253	AT4G30400	4.97881	7.74886
Chr4	14873624	14873677	AT4G30410	5.5004	8.91858
Chr4	14873624	14873677	AT4G30420	5.5004	8.91858
Chr4	14882158	14882229	AT4G30430	4.31399	6.12172
Chr4	14882158	14882229	AT4G30440	4.31399	6.12172
Chr4	14883102	14883154	AT4G30440	3.86907	5.40928
Chr4	14941450	14941630	AT4G30600	3.51226	5.04359
Chr4	14941450	14941630	AT4G30610	3.51226	5.04359
Chr4	15003027	15003200	AT4G30810	5.49053	8.90244
Chr4	15003027	15003200	AT4G30820	5.49053	8.90244
Chr4	15290208	15290270	AT4G31550	4.71463	7.02897
Chr4	15291946	15291998	AT4G31550	4.21284	5.96074
Chr4	15291946	15291998	AT4G31560	4.21284	5.96074
Chr4	15373061	15373184	AT4G31770	4.56372	6.786
Chr4	15373061	15373184	AT4G31780	4.56372	6.786
Chr4	15430246	15430304	AT4G31890	3.21958	4.33973
Chr4	15430246	15430304	AT4G31900	3.21958	4.33973
Chr4	15488015	15488570	AT4G32030	6.14646	12.6603
Chr4	15488745	15488877	AT4G32030	4.32174	6.13404
Chr4	15489032	15489084	AT4G32030	4.32174	6.13404
Chr4	15489209	15489291	AT4G32030	5.10751	7.95796
Chr4	15489549	15489844	AT4G32030	3.97799	7.94283
Chr4	15591593	15591711	AT4G32290	5.74478	9.6637
Chr4	15591593	15591711	AT4G32295	5.74478	9.6637
Chr4	15598204	15598304	AT4G32300	6.67906	11.9703
Chr4	15671219	15671326	AT4G32470	4.63011	6.89303
Chr4	15677752	15677960	AT4G32490	4.32174	6.13404
Chr4	15677321	15677388	AT4G32500	3.52962	4.44837
Chr4	15677752	15677960	AT4G32500	4.32174	6.13404
Chr4	15898084	15898138	AT4G32924	4.19009	5.92447
Chr4	15898237	15898314	AT4G32924	4.24426	6.01081
Chr4	15898084	15898138	AT4G32930	4.19009	5.92447
Chr4	15898237	15898314	AT4G32930	4.24426	6.01081
Chr4	15905796	15905850	AT4G32950	4.32174	6.13404
Chr4	15984818	15984870	AT4G33145	3.72594	4.95689
Chr4	15992389	15992452	AT4G33150	5.05681	7.87569
Chr4	15992836	15992926	AT4G33150	3.51226	5.04359
Chr4	15992389	15992452	AT4G33160	5.05681	7.87569
Chr4	15992836	15992926	AT4G33160	3.51226	5.04359
Chr4	16101931	16102020	AT4G33460	4.32174	6.13404
Chr4	16101931	16102020	AT4G33467	4.32174	6.13404
Chr4	16102303	16102404	AT4G33467	4.09764	6.54972
Chr4	16212852	16212919	AT4G33800	6.12776	10.6635
Chr4	16441042	16441136	AT4G34390	4.71463	7.02897
Chr4	16454652	16454704	AT4G34412	4.97571	9.02403
Chr4	16454652	16454704	AT4G34419	4.97571	9.02403
Chr4	16454652	16454704	AT4G34420	4.97571	9.02403
Chr4	16697679	16697734	AT4G35080	4.59582	6.83779
Chr4	16697785	16697837	AT4G35080	4.71463	7.02897
Chr4	16715135	16715197	AT4G35110	4.97881	7.74886
Chr4	16715135	16715197	AT4G35120	4.97881	7.74886
Chr4	16941001	16941053	AT4G35750	3.92886	5.276
Chr4	16945278	16945538	AT4G35760	6.62399	12.2836
Chr4	16941001	16941053	AT4G35770	3.92886	5.276
Chr4	16983119	16983354	AT4G35850	6.51075	11.6893
Chr4	17046869	17046927	AT4G36030	7.03467	13.8361
Chr4	17047420	17047819	AT4G36030	6.67906	11.9703
Chr4	17048518	17048610	AT4G36030	4.39033	7.34761
Chr4	17048658	17050241	AT4G36030	16.8832	49.1318
Chr4	17048518	17048610	AT4G36040	4.39033	7.34761
Chr4	17048658	17050241	AT4G36040	16.8832	49.1318
Chr4	17050316	17050375	AT4G36040	4.71463	7.02897
Chr4	17130041	17130093	AT4G36210	3.21958	4.33973
Chr4	17279742	17279883	AT4G36640	5.5004	8.91858
Chr4	17279985	17280093	AT4G36640	5.89328	9.90871
Chr4	17280368	17280439	AT4G36640	5.5004	8.91858
Chr4	17280521	17280689	AT4G36640	6.25434	10.8738
Chr4	17280740	17281120	AT4G36640	7.85771	15.2441
Chr4	17281173	17281534	AT4G36640	7.49686	15.087
Chr4	17287940	17288138	AT4G36660	4.52432	7.29057
Chr4	17287940	17288138	AT4G36670	4.52432	7.29057
Chr4	17304743	17304805	AT4G36710	5.10751	7.95796
Chr4	17304743	17304805	AT4G36720	5.10751	7.95796
Chr4	17332100	17332297	AT4G36770	7.05925	13.0175
Chr4	17335574	17335626	AT4G36780	3.92886	5.276
Chr4	17332100	17332297	AT4G36790	7.05925	13.0175
Chr4	17335574	17335626	AT4G36790	3.92886	5.276
Chr4	17441621	17441729	AT4G37000	7.27672	13.8133
Chr4	17441621	17441729	AT4G37010	7.27672	13.8133
Chr4	17441621	17441729	AT4G37020	7.27672	13.8133
Chr4	17500830	17500922	AT4G37170	6.28617	10.9265
Chr4	17500830	17500922	AT4G37180	6.28617	10.9265
Chr4	17579518	17579594	AT4G37390	3.21958	4.33973
Chr4	17580221	17580324	AT4G37400	8.22273	16.8145
Chr4	17580397	17580872	AT4G37400	6.39415	13.9579
Chr4	17580930	17581571	AT4G37400	4.28581	10.0953
Chr4	17581848	17581961	AT4G37400	3.51226	5.04359
Chr4	17582202	17582283	AT4G37400	3.82985	5.12054
Chr4	17669908	17670595	AT4G37610	4.50009	8.75417
Chr4	17670709	17670835	AT4G37610	4.71463	7.02897
Chr4	17670885	17671054	AT4G37610	6.12776	10.6635
Chr4	17671473	17671712	AT4G37610	4.92427	7.96686
Chr4	17671819	17672391	AT4G37610	8.2506	16.3788
Chr4	17687506	17687577	AT4G37640	4.32174	6.13404
Chr4	17706307	17706363	AT4G37690	4.57254	7.08203
Chr4	17709300	17709420	AT4G37700	5.36179	8.69153
Chr4	17743302	17743354	AT4G37760	5.10751	7.95796
Chr4	17986121	17986264	AT4G38430	4.91401	8.26456
Chr4	17986121	17986264	AT4G38440	4.91401	8.26456
Chr4	18083020	18083072	AT4G38730	4.66783	6.95374
Chr4	18083020	18083072	AT4G38740	4.66783	6.95374
Chr4	18151819	18151871	AT4G38940	4.88951	7.60324
Chr4	18209275	18209337	AT4G39080	5.74478	9.6637
Chr4	18215321	18215734	AT4G39090	4.73694	9.5509
Chr4	18215795	18215882	AT4G39090	3.75833	5.22982
Chr4	18216859	18216919	AT4G39090	4.14505	6.3655
Chr4	18217013	18217151	AT4G39090	2.57149	3.80011
Chr4	18217206	18217314	AT4G39090	5.40179	8.75716
Chr4	18255002	18255064	AT4G39190	4.97881	7.74886
Chr4	18255002	18255064	AT4G39200	4.97881	7.74886
Chr4	18255381	18255445	AT4G39200	5.10751	7.95796
Chr4	18293782	18293893	AT4G39340	4.32174	6.13404
Chr4	18293782	18293893	AT4G39350	4.32174	6.13404
Chr4	18321547	18321616	AT4G39400	5.89328	9.90871
Chr4	18322675	18322776	AT4G39400	4.41599	6.5469
Chr4	18329339	18329409	AT4G39403	5.74478	9.6637
Chr4	18329746	18329859	AT4G39403	5.89328	9.90871
Chr4	18410050	18410191	AT4G39670	4.24426	6.01081
Chr4	18410050	18410191	AT4G39675	4.24426	6.01081
Chr4	18472282	18472358	AT4G39800	3.80495	5.78103
Chr4	18487042	18487122	AT4G39850	3.53597	4.45816
Chr5	97168	97235	AT5G01230	4.59582	6.83779
Chr5	97168	97235	AT5G01240	4.59582	6.83779
Chr5	105007	105065	AT5G01250	3.21958	4.33973
Chr5	105141	105261	AT5G01250	3.80495	5.78103
Chr5	105007	105065	AT5G01260	3.21958	4.33973
Chr5	105141	105261	AT5G01260	3.80495	5.78103
Chr5	220867	220948	AT5G01560	3.56993	4.71009
Chr5	220867	220948	AT5G01570	3.56993	4.71009
Chr5	220867	220948	AT5G01590	3.56993	4.71009
Chr5	228180	228556	AT5G01600	6.54873	11.7529
Chr5	228856	229047	AT5G01600	6.65614	11.9321
Chr5	229114	229648	AT5G01600	10.0915	22.6859
Chr5	227009	227421	AT5G01610	8.03773	16.0173
Chr5	227486	227796	AT5G01610	5.2684	9.89954
Chr5	227906	228000	AT5G01610	4.0264	7.22736
Chr5	228180	228556	AT5G01610	6.54873	11.7529
Chr5	228856	229047	AT5G01610	6.65614	11.9321
Chr5	229114	229648	AT5G01610	10.0915	22.6859
Chr5	228856	229047	AT5G01620	6.65614	11.9321
Chr5	229114	229648	AT5G01620	10.0915	22.6859
Chr5	266519	266600	AT5G01710	4.55646	6.77429
Chr5	266683	266765	AT5G01710	4.50629	6.69321
Chr5	266519	266600	AT5G01712	4.55646	6.77429
Chr5	266683	266765	AT5G01712	4.50629	6.69321
Chr5	270666	270766	AT5G01720	7.07194	13.0387
Chr5	291535	291606	AT5G01760	4.71463	7.02897
Chr5	312958	313031	AT5G01820	6.28617	10.9265
Chr5	313459	313538	AT5G01820	3.31586	5.12263
Chr5	313594	314838	AT5G01820	10.252	22.9653
Chr5	315101	315153	AT5G01820	4.32174	6.13404
Chr5	370298	370350	AT5G01950	4.50615	6.97188
Chr5	370298	370350	AT5G01960	4.50615	6.97188
Chr5	389918	389989	AT5G02020	3.92886	5.276
Chr5	389918	389989	AT5G02021	3.92886	5.276
Chr5	437137	437190	AT5G02200	4.63011	6.89303
Chr5	437239	437346	AT5G02200	6.12776	10.6635
Chr5	445762	445814	AT5G02230	4.59582	6.83779
Chr5	448188	448380	AT5G02240	4.37579	9.40596
Chr5	448431	448678	AT5G02240	6.94516	12.8261
Chr5	448874	449504	AT5G02240	6.43915	13.6218
Chr5	449765	449877	AT5G02240	5.89328	9.90871
Chr5	449972	450076	AT5G02240	5.5004	8.91858
Chr5	450134	450206	AT5G02240	4.71463	7.02897
Chr5	450368	450435	AT5G02240	4.59582	6.83779
Chr5	450956	451008	AT5G02240	4.32174	6.13404
Chr5	451240	451366	AT5G02240	4.32174	6.13404
Chr5	450956	451008	AT5G02250	4.32174	6.13404
Chr5	451240	451366	AT5G02250	4.32174	6.13404
Chr5	503161	503254	AT5G02360	4.32174	6.13404
Chr5	503161	503254	AT5G02370	4.32174	6.13404
Chr5	508442	508509	AT5G02380	5.42811	8.80029
Chr5	579574	579647	AT5G02580	3.92886	5.276
Chr5	579574	579647	AT5G02590	3.92886	5.276
Chr5	642402	642509	AT5G02810	4.21024	5.9566
Chr5	642402	642509	AT5G02820	4.21024	5.9566
Chr5	741050	741175	AT5G03140	5.10751	7.95796
Chr5	762158	762210	AT5G03200	4.32174	6.13404
Chr5	762591	762653	AT5G03200	3.51226	5.04359
Chr5	762728	763180	AT5G03200	7.97308	16.383
Chr5	763365	763447	AT5G03200	3.51226	5.04359
Chr5	762158	762210	AT5G03204	4.32174	6.13404
Chr5	762591	762653	AT5G03204	3.51226	5.04359
Chr5	762728	763180	AT5G03204	7.97308	16.383
Chr5	763365	763447	AT5G03204	3.51226	5.04359
Chr5	762158	762210	AT5G03210	4.32174	6.13404
Chr5	762591	762653	AT5G03210	3.51226	5.04359
Chr5	762728	763180	AT5G03210	7.97308	16.383
Chr5	763365	763447	AT5G03210	3.51226	5.04359
Chr5	965326	965536	AT5G03690	3.55271	5.79757
Chr5	965326	965536	AT5G03700	3.55271	5.79757
Chr5	970720	970903	AT5G03710	6.67906	11.9703
Chr5	974063	974130	AT5G03720	3.92693	5.50265
Chr5	1215814	1215902	AT5G04330	3.92886	5.276
Chr5	1216329	1216967	AT5G04330	7.65971	14.909
Chr5	1215814	1215902	AT5G04340	3.92886	5.276
Chr5	1216329	1216967	AT5G04340	7.65971	14.909
Chr5	1215814	1215902	AT5G04347	3.92886	5.276
Chr5	1216329	1216967	AT5G04347	7.65971	14.909
Chr5	1216329	1216967	AT5G04350	7.65971	14.909
Chr5	1267061	1267167	AT5G04470	3.08579	5.46402
Chr5	1319004	1319212	AT5G04590	6.28617	10.9265
Chr5	1360262	1360374	AT5G04710	4.41599	6.5469
Chr5	1360572	1360645	AT5G04710	4.50615	6.97188
Chr5	1360262	1360374	AT5G04720	4.41599	6.5469
Chr5	1360572	1360645	AT5G04720	4.50615	6.97188
Chr5	1374711	1374773	AT5G04760	5.10751	7.95796
Chr5	1601303	1601440	AT5G05400	4.87415	7.57814
Chr5	1601303	1601440	AT5G05410	4.87415	7.57814
Chr5	1603253	1603357	AT5G05420	3.1876	4.47967
Chr5	1603447	1603595	AT5G05420	4.50009	8.75417
Chr5	1608294	1608381	AT5G05430	3.92886	5.276
Chr5	1608294	1608381	AT5G05440	3.92886	5.276
Chr5	1608294	1608381	AT5G05450	3.92886	5.276
Chr5	1669214	1669266	AT5G05590	3.51226	5.04359
Chr5	1669214	1669266	AT5G05598	3.51226	5.04359
Chr5	1669214	1669266	AT5G05600	3.51226	5.04359
Chr5	1722969	1723032	AT5G05730	4.93617	7.67939
Chr5	1742666	1742773	AT5G05790	6.19349	10.7728
Chr5	1920833	1920926	AT5G06280	4.31399	6.12172
Chr5	1930214	1930266	AT5G06320	5.7986	10.1122
Chr5	1930413	1930481	AT5G06320	2.78459	4.08639
Chr5	1930616	1930748	AT5G06320	2.98349	4.66661
Chr5	1930976	1931759	AT5G06320	3.58019	6.56259
Chr5	1952321	1952380	AT5G06390	4.23059	5.98903
Chr5	1952321	1952380	AT5G06400	4.23059	5.98903
Chr5	2132078	2132130	AT5G06850	3.36912	4.20013
Chr5	2132078	2132130	AT5G06860	3.36912	4.20013
Chr5	2132078	2132130	AT5G06870	3.36912	4.20013
Chr5	2132078	2132130	AT5G06890	3.36912	4.20013
Chr5	2167034	2167167	AT5G06970	2.91435	4.88516
Chr5	2167034	2167167	AT5G06980	2.91435	4.88516
Chr5	2167034	2167167	AT5G06990	2.91435	4.88516
Chr5	2175032	2175265	AT5G07010	3.31586	5.12263
Chr5	2175379	2175519	AT5G07010	4.97571	9.02403
Chr5	2175682	2176025	AT5G07010	6.14646	12.6603
Chr5	2309468	2309563	AT5G07320	4.59582	6.83779
Chr5	2354712	2354764	AT5G07440	5.10751	7.95796
Chr5	2354814	2354920	AT5G07440	5.36179	8.69153
Chr5	2357612	2357667	AT5G07450	4.34895	6.43793
Chr5	2587846	2588212	AT5G08080	5.2684	9.89954
Chr5	2587846	2588212	AT5G08090	5.2684	9.89954
Chr5	2614669	2614885	AT5G08139	5.2684	9.89954
Chr5	2615408	2615489	AT5G08139	2.84217	3.86133
Chr5	2616072	2616206	AT5G08139	4.32174	6.13404
Chr5	2615408	2615489	AT5G08141	2.84217	3.86133
Chr5	2616072	2616206	AT5G08141	4.32174	6.13404
Chr5	2858393	2858529	AT5G08770	3.80495	5.78103
[truncated: 501 more rows]

## Sheet: S4
NLP7 ChIP-seq peaks and genes
180 minutes
Chr	Start	End	Gene	Fold-change	Log10 p-val
Chr1	107666	107737	AT1G01260	3.59926	4.37563
Chr1	173279	173491	AT1G01470	6.12039	10.2813
Chr1	173665	173715	AT1G01470	4.49908	6.16702
Chr1	173279	173491	AT1G01480	6.12039	10.2813
Chr1	173665	173715	AT1G01480	4.49908	6.16702
Chr1	183417	183473	AT1G01490	5.39889	8.12102
Chr1	183417	183473	AT1G01500	5.39889	8.12102
Chr1	183417	183473	AT1G01510	5.39889	8.12102
Chr1	198859	198925	AT1G01550	4.08026	5.51307
Chr1	199525	199618	AT1G01550	4.08026	5.51307
Chr1	198859	198925	AT1G01560	4.08026	5.51307
Chr1	199525	199618	AT1G01560	4.08026	5.51307
Chr1	207888	207978	AT1G01580	4.04917	5.24905
Chr1	270097	270145	AT1G01725	3.91512	5.04241
Chr1	268654	268703	AT1G01730	4.73494	6.78784
Chr1	270097	270145	AT1G01730	3.91512	5.04241
Chr1	302975	303029	AT1G01830	3.88569	4.99708
Chr1	302975	303029	AT1G01840	3.88569	4.99708
Chr1	488985	489047	AT1G02405	5.8488	9.1508
Chr1	488414	488505	AT1G02410	4.94899	7.12547
Chr1	488985	489047	AT1G02410	5.8488	9.1508
Chr1	787106	788232	AT1G03220	11.5282	28.1867
Chr1	787106	788232	AT1G03230	11.5282	28.1867
Chr1	788327	788447	AT1G03230	4.94899	7.12547
Chr1	788546	788605	AT1G03230	4.04917	5.24905
Chr1	788662	788824	AT1G03230	4.72257	7.93315
Chr1	789034	789123	AT1G03230	5.8488	9.1508
Chr1	899942	900008	AT1G03610	5.8488	9.1508
Chr1	931918	931966	AT1G03730	4.49908	6.16702
Chr1	931918	931966	AT1G03740	4.49908	6.16702
Chr1	977386	977644	AT1G03850	5.71236	9.26401
Chr1	981941	982009	AT1G03860	4.48828	6.39812
Chr1	981941	982009	AT1G03870	4.48828	6.39812
Chr1	981941	982009	AT1G03880	4.48828	6.39812
Chr1	1469269	1469318	AT1G05100	5.24399	7.87456
Chr1	1953619	1953674	AT1G06400	6.21252	10.0733
Chr1	1953774	1953965	AT1G06400	9.44806	18.381
Chr1	1954052	1954139	AT1G06400	3.67404	6.5175
Chr1	1953619	1953674	AT1G06410	6.21252	10.0733
Chr1	1953774	1953965	AT1G06410	9.44806	18.381
Chr1	1954052	1954139	AT1G06410	3.67404	6.5175
Chr1	2107461	2107540	AT1G06870	4.89631	7.32012
Chr1	2190130	2190234	AT1G07135	6.52841	11.3263
Chr1	2190279	2190374	AT1G07135	3.77805	5.49461
Chr1	2190430	2190494	AT1G07135	5.39889	8.12102
Chr1	2195230	2195313	AT1G07140	4.06478	5.72416
Chr1	2195374	2195471	AT1G07140	5.10764	8.27223
Chr1	2195230	2195313	AT1G07150	4.06478	5.72416
Chr1	2195374	2195471	AT1G07150	5.10764	8.27223
Chr1	2436987	2437132	AT1G07880	3.33192	4.94104
Chr1	2436987	2437132	AT1G07885	3.33192	4.94104
Chr1	2436987	2437132	AT1G07890	3.33192	4.94104
Chr1	2846616	2846679	AT1G08880	4.49908	6.16702
Chr1	2846616	2846679	AT1G08890	4.49908	6.16702
Chr1	2927714	2928062	AT1G09060	7.48685	14.6148
Chr1	2991071	2991119	AT1G09260	4.08026	5.51307
Chr1	2991422	2991493	AT1G09260	6.74862	11.3035
Chr1	2991550	2991632	AT1G09260	3.14838	4.03412
Chr1	2991830	2991878	AT1G09260	4.49908	6.16702
Chr1	2991071	2991119	AT1G09270	4.08026	5.51307
Chr1	2991422	2991493	AT1G09270	6.74862	11.3035
Chr1	2991550	2991632	AT1G09270	3.14838	4.03412
Chr1	2991830	2991878	AT1G09270	4.49908	6.16702
Chr1	3131172	3131229	AT1G09660	4.94899	7.12547
Chr1	3131172	3131229	AT1G09665	4.94899	7.12547
Chr1	3272518	3272639	AT1G10020	3.77805	5.49461
Chr1	3272692	3272761	AT1G10020	4.70673	6.74331
Chr1	3272518	3272639	AT1G10030	3.77805	5.49461
Chr1	3272692	3272761	AT1G10030	4.70673	6.74331
Chr1	3336673	3336746	AT1G10170	4.22799	5.98488
Chr1	3484488	3484581	AT1G10560	4.09289	6.27679
Chr1	3484488	3484581	AT1G10570	4.09289	6.27679
Chr1	3571841	3571966	AT1G10740	4.49908	6.16702
Chr1	3571841	3571966	AT1G10745	4.49908	6.16702
Chr1	3571841	3571966	AT1G10747	4.49908	6.16702
Chr1	3914625	3914701	AT1G11630	4.04917	5.24905
Chr1	3914625	3914701	AT1G11650	4.04917	5.24905
Chr1	4229745	4229871	AT1G12420	5.39889	8.12102
Chr1	4230026	4230088	AT1G12420	6.29871	10.2123
Chr1	4229745	4229871	AT1G12423	5.39889	8.12102
Chr1	4230026	4230088	AT1G12423	6.29871	10.2123
Chr1	4266962	4267042	AT1G12500	3.59926	4.37563
Chr1	4266962	4267042	AT1G12520	3.59926	4.37563
Chr1	4523988	4524083	AT1G13245	4.49908	6.16702
Chr1	4525455	4525547	AT1G13245	4.49908	6.16702
Chr1	4542317	4543000	AT1G13270	5.61911	13.5701
Chr1	4543116	4543232	AT1G13270	4.61343	8.66761
Chr1	4543676	4543859	AT1G13270	4.94899	7.12547
Chr1	4543912	4543968	AT1G13270	4.94899	7.12547
Chr1	4544094	4544313	AT1G13270	5.71236	9.26401
Chr1	4543676	4543859	AT1G13280	4.94899	7.12547
Chr1	4543912	4543968	AT1G13280	4.94899	7.12547
Chr1	4544094	4544313	AT1G13280	5.71236	9.26401
Chr1	4894918	4895003	AT1G14340	3.46322	4.74614
Chr1	4913997	4914104	AT1G14360	4.04917	5.24905
Chr1	4913997	4914104	AT1G14370	4.04917	5.24905
Chr1	5129031	5129135	AT1G14870	4.94899	7.12547
Chr1	5171310	5171361	AT1G15015	4.94899	7.12547
Chr1	5177060	5177125	AT1G15020	5.30434	8.27623
Chr1	5177183	5177340	AT1G15020	6.12039	10.2813
Chr1	5177550	5177742	AT1G15020	6.3614	10.6746
Chr1	5177060	5177125	AT1G15030	5.30434	8.27623
Chr1	5177183	5177340	AT1G15030	6.12039	10.2813
Chr1	5179914	5180023	AT1G15040	6.0066	10.0949
Chr1	5180067	5180302	AT1G15040	6.52841	11.3263
Chr1	5180397	5181360	AT1G15040	9.12079	19.8968
Chr1	5178710	5178832	AT1G15045	5.01506	7.5098
Chr1	5178992	5179334	AT1G15045	5.69267	9.93312
Chr1	5179914	5180023	AT1G15045	6.0066	10.0949
Chr1	5180067	5180302	AT1G15045	6.52841	11.3263
Chr1	5180397	5181360	AT1G15045	9.12079	19.8968
Chr1	5180397	5181360	AT1G15050	9.12079	19.8968
Chr1	5387757	5387819	AT1G15670	4.49908	6.16702
Chr1	5421350	5421513	AT1G15750	6.29871	10.2123
Chr1	5442502	5442592	AT1G15800	4.80528	7.17441
Chr1	5442502	5442592	AT1G15810	4.80528	7.17441
Chr1	5957942	5958021	AT1G17380	4.94899	7.12547
Chr1	5958090	5958197	AT1G17380	5.8488	9.1508
Chr1	6075730	6075802	AT1G17665	5.30434	8.27623
Chr1	6075730	6075802	AT1G17680	5.30434	8.27623
Chr1	6174416	6174482	AT1G17940	5.8488	9.1508
Chr1	6174568	6174620	AT1G17940	5.8488	9.1508
Chr1	6174416	6174482	AT1G17950	5.8488	9.1508
Chr1	6174568	6174620	AT1G17950	5.8488	9.1508
Chr1	6267378	6267441	AT1G18200	5.39889	8.12102
Chr1	6267378	6267441	AT1G18210	5.39889	8.12102
Chr1	6463565	6463650	AT1G18740	4.85875	6.98313
Chr1	6463763	6463845	AT1G18740	3.46322	4.74614
Chr1	6463565	6463650	AT1G18750	4.85875	6.98313
Chr1	6463763	6463845	AT1G18750	3.46322	4.74614
Chr1	6464205	6464267	AT1G18750	4.98109	8.06177
Chr1	6619171	6619302	AT1G19180	5.71236	9.26401
Chr1	6619411	6619561	AT1G19180	6.29871	10.2123
Chr1	6620748	6620912	AT1G19180	3.46322	4.74614
Chr1	6621074	6621168	AT1G19180	4.49908	6.16702
Chr1	6621835	6621917	AT1G19180	4.04917	5.24905
Chr1	6620748	6620912	AT1G19190	3.46322	4.74614
Chr1	6621074	6621168	AT1G19190	4.49908	6.16702
Chr1	6621835	6621917	AT1G19190	4.04917	5.24905
Chr1	6622286	6622363	AT1G19190	5.8488	9.1508
Chr1	6622671	6622723	AT1G19190	5.24079	8.49243
Chr1	6623894	6623956	AT1G19200	4.94899	7.12547
Chr1	6959476	6959529	AT1G20070	5.71236	9.26401
Chr1	6959476	6959529	AT1G20080	5.71236	9.26401
Chr1	7089082	7089131	AT1G20450	5.39889	8.12102
Chr1	7090064	7090132	AT1G20450	3.46322	4.74614
Chr1	7089082	7089131	AT1G20460	5.39889	8.12102
Chr1	7090064	7090132	AT1G20460	3.46322	4.74614
Chr1	7270432	7270521	AT1G20900	3.46322	4.74614
Chr1	7270580	7270749	AT1G20900	4.09289	6.27679
Chr1	7336162	7336210	AT1G21000	5.39889	8.12102
Chr1	7491110	7491161	AT1G21390	4.48828	6.39812
Chr1	7491417	7491513	AT1G21390	4.04917	5.24905
Chr1	7491110	7491161	AT1G21395	4.48828	6.39812
Chr1	7491417	7491513	AT1G21395	4.04917	5.24905
Chr1	7491110	7491161	AT1G21400	4.48828	6.39812
Chr1	7491417	7491513	AT1G21400	4.04917	5.24905
Chr1	7496666	7496753	AT1G21410	4.46511	6.11398
Chr1	7664089	7664142	AT1G21830	4.04917	5.24905
Chr1	7664089	7664142	AT1G21835	4.04917	5.24905
Chr1	7664089	7664142	AT1G21840	4.04917	5.24905
Chr1	7732255	7732398	AT1G21975	4.36999	5.96551
Chr1	7732255	7732398	AT1G21980	4.36999	5.96551
Chr1	7832546	7832637	AT1G22190	4.48828	6.39812
Chr1	7832803	7832957	AT1G22190	4.48828	6.39812
Chr1	7872827	7872918	AT1G22280	4.94899	7.12547
Chr1	7909797	7909845	AT1G22410	5.16539	7.74942
Chr1	8384834	8385168	AT1G23710	5.39889	8.12102
Chr1	8384834	8385168	AT1G23720	5.39889	8.12102
Chr1	8458518	8458566	AT1G23935	4.08026	5.51307
Chr1	8911730	8912206	AT1G25400	5.98192	11.5641
Chr1	8911730	8912206	AT1G25420	5.98192	11.5641
Chr1	8975897	8975951	AT1G25540	5.39889	8.12102
Chr1	8975897	8975951	AT1G25550	5.39889	8.12102
Chr1	8981717	8983035	AT1G25560	5.18687	11.871
Chr1	9158171	9158223	AT1G26480	4.8964	7.04252
Chr1	9158171	9158223	AT1G26500	4.8964	7.04252
Chr1	9482912	9483008	AT1G27300	4.74205	6.79906
Chr1	9647859	9648158	AT1G27720	4.10083	7.09816
Chr1	9648221	9648982	AT1G27720	8.18651	19.241
Chr1	9647859	9648158	AT1G27730	4.10083	7.09816
Chr1	9648221	9648982	AT1G27730	8.18651	19.241
Chr1	10354847	10354928	AT1G29640	4.49908	6.16702
Chr1	10355067	10355204	AT1G29640	5.8488	9.1508
Chr1	10355249	10356442	AT1G29640	7.56419	21.959
Chr1	10900088	10900165	AT1G30730	4.86623	6.99494
Chr1	10900088	10900165	AT1G30740	4.86623	6.99494
Chr1	10900932	10901410	AT1G30740	7.60836	14.3711
Chr1	10901548	10901815	AT1G30740	4.40773	7.09032
Chr1	10901918	10901968	AT1G30740	5.08912	7.6279
Chr1	10902067	10902115	AT1G30740	4.48604	6.14665
Chr1	10902164	10902226	AT1G30740	4.36999	5.96551
Chr1	10902383	10902440	AT1G30740	3.46322	4.74614
Chr1	11668379	11668438	AT1G32350	4.94899	7.12547
Chr1	11799648	11799833	AT1G32640	3.77805	5.49461
Chr1	11799924	11800003	AT1G32640	6.29871	10.2123
Chr1	11800205	11800253	AT1G32640	4.09289	6.27679
Chr1	11800313	11800481	AT1G32640	5.8488	9.1508
Chr1	11800584	11800693	AT1G32640	6.29871	10.2123
Chr1	11927898	11927992	AT1G32920	4.48828	6.39812
Chr1	11928596	11928703	AT1G32920	4.48828	6.39812
Chr1	11928764	11928843	AT1G32920	4.49908	6.16702
Chr1	11927898	11927992	AT1G32928	4.48828	6.39812
Chr1	11928596	11928703	AT1G32928	4.48828	6.39812
Chr1	11928764	11928843	AT1G32928	4.49908	6.16702
Chr1	11928899	11929264	AT1G32928	10.3479	20.9127
Chr1	11929317	11929573	AT1G32928	7.19852	12.4224
Chr1	11929739	11929797	AT1G32928	5.39889	8.12102
Chr1	16264241	16264388	AT1G43170	5.39889	8.12102
Chr1	18388918	18389004	AT1G49700	4.89631	7.32012
Chr1	19052726	19052786	AT1G51400	3.59926	4.37563
Chr1	20511032	20511117	AT1G54990	4.49908	6.16702
Chr1	20511032	20511117	AT1G55000	4.49908	6.16702
Chr1	22057281	22057369	AT1G59910	4.48828	6.39812
Chr1	22358244	22358306	AT1G60710	4.89631	7.32012
Chr1	22358244	22358306	AT1G60730	4.89631	7.32012
Chr1	22358244	22358306	AT1G60740	4.89631	7.32012
Chr1	22477863	22477928	AT1G61010	4.08026	5.51307
Chr1	22477863	22477928	AT1G61030	4.08026	5.51307
Chr1	22636424	22636479	AT1G61353	4.49908	6.16702
Chr1	22645798	22645884	AT1G61370	5.8488	9.1508
Chr1	22802019	22802067	AT1G61740	4.49908	6.16702
Chr1	22867236	22867369	AT1G61870	5.35506	8.358
Chr1	22867426	22867736	AT1G61870	9.44806	18.381
Chr1	22869746	22869795	AT1G61890	5.30434	8.27623
Chr1	22869936	22869988	AT1G61890	4.73494	6.78784
Chr1	22870756	22871201	AT1G61890	6.12039	10.2813
Chr1	23018514	23018610	AT1G62300	4.04917	5.24905
Chr1	23018712	23018786	AT1G62300	3.67223	4.66831
Chr1	23018855	23018989	AT1G62300	6.93644	12.3974
Chr1	23019048	23019167	AT1G62300	7.19852	12.4224
Chr1	23018712	23018786	AT1G62301	3.67223	4.66831
Chr1	23018855	23018989	AT1G62301	6.93644	12.3974
Chr1	23019048	23019167	AT1G62301	7.19852	12.4224
Chr1	23022655	23022706	AT1G62301	5.8488	9.1508
Chr1	23126623	23126729	AT1G62480	5.39889	8.12102
Chr1	23689350	23689398	AT1G63840	3.46322	4.74614
Chr1	23808752	23808816	AT1G64140	3.67223	4.66831
Chr1	23808752	23808816	AT1G64142	3.67223	4.66831
Chr1	23995726	23995811	AT1G64600	5.8488	9.1508
Chr1	24360615	24360663	AT1G65520	4.08026	5.51307
Chr1	24709461	24709532	AT1G66280	6.29871	10.2123
Chr1	24771176	24771261	AT1G66400	3.67223	4.66831
Chr1	25319727	25319802	AT1G67560	4.89631	7.32012
Chr1	25781096	25781179	AT1G68660	4.49908	6.16702
Chr1	25781096	25781179	AT1G68670	4.49908	6.16702
Chr1	25781388	25781467	AT1G68670	4.94899	7.12547
Chr1	25880621	25880695	AT1G68845	4.61343	8.66761
Chr1	25880742	25880848	AT1G68845	3.02568	4.56417
Chr1	25880925	25881125	AT1G68845	2.98927	4.86529
Chr1	25881486	25881621	AT1G68845	5.10764	8.27223
Chr1	25881796	25881925	AT1G68845	5.71236	9.26401
Chr1	25882344	25882397	AT1G68845	4.89631	7.32012
Chr1	25941564	25941614	AT1G68990	5.42509	8.47077
Chr1	25941564	25941614	AT1G69010	5.42509	8.47077
Chr1	26037841	26037973	AT1G69260	4.79241	6.8785
Chr1	26049475	26049534	AT1G69280	4.94899	7.12547
Chr1	26049475	26049534	AT1G69290	4.94899	7.12547
Chr1	26122089	26122164	AT1G69490	3.93299	5.06995
Chr1	26122089	26122164	AT1G69500	3.93299	5.06995
Chr1	26122221	26122806	AT1G69500	9.44514	23.2061
Chr1	26122855	26123001	AT1G69500	8.09834	14.7369
Chr1	26123058	26123388	AT1G69500	7.19852	12.4224
Chr1	26123441	26123667	AT1G69500	7.64843	13.5673
Chr1	26122221	26122806	AT1G69510	9.44514	23.2061
Chr1	26122855	26123001	AT1G69510	8.09834	14.7369
Chr1	26123058	26123388	AT1G69510	7.19852	12.4224
Chr1	26123441	26123667	AT1G69510	7.64843	13.5673
Chr1	26323418	26323496	AT1G69890	4.08026	5.51307
Chr1	26337393	26337524	AT1G69920	4.08026	5.51307
Chr1	26337393	26337524	AT1G69930	4.08026	5.51307
Chr1	26337601	26337677	AT1G69930	3.67223	4.66831
Chr1	26365763	26365811	AT1G70000	4.04917	5.24905
Chr1	26661090	26661154	AT1G70710	4.04917	5.24905
Chr1	26684965	26685013	AT1G70750	4.94899	7.12547
Chr1	26684965	26685013	AT1G70760	4.94899	7.12547
Chr1	26694689	26694782	AT1G70780	6.29871	10.2123
Chr1	26696105	26696157	AT1G70780	4.72257	7.93315
Chr1	26694689	26694782	AT1G70782	6.29871	10.2123
Chr1	26696105	26696157	AT1G70782	4.72257	7.93315
Chr1	26938019	26938068	AT1G71520	6.45674	10.8297
Chr1	26938019	26938068	AT1G71530	6.45674	10.8297
Chr1	27276890	27276962	AT1G72450	3.67223	4.66831
Chr1	27276890	27276962	AT1G72460	3.67223	4.66831
Chr1	27301840	27301921	AT1G72510	4.04917	5.24905
Chr1	27546579	27546627	AT1G73240	6.16489	9.99647
Chr1	27546579	27546627	AT1G73250	6.16489	9.99647
Chr1	27547439	27547553	AT1G73250	3.89576	5.22407
Chr1	27547671	27547774	AT1G73250	3.58822	5.63165
Chr1	27546579	27546627	AT1G73260	6.16489	9.99647
Chr1	27547439	27547553	AT1G73260	3.89576	5.22407
Chr1	27547671	27547774	AT1G73260	3.58822	5.63165
Chr1	27627894	27627988	AT1G73480	5.32502	8.00349
Chr1	27641710	27641811	AT1G73500	4.04917	5.24905
Chr1	27641710	27641811	AT1G73510	4.04917	5.24905
Chr1	27646418	27646515	AT1G73530	5.8488	9.1508
Chr1	27646984	27647120	AT1G73530	5.8488	9.1508
Chr1	27646418	27646515	AT1G73540	5.8488	9.1508
Chr1	27646984	27647120	AT1G73540	5.8488	9.1508
Chr1	27646984	27647120	AT1G73550	5.8488	9.1508
Chr1	27646984	27647120	AT1G73570	5.8488	9.1508
Chr1	27982278	27982336	AT1G74440	4.94899	7.12547
Chr1	27982278	27982336	AT1G74448	4.94899	7.12547
Chr1	27982278	27982336	AT1G74450	4.94899	7.12547
Chr1	28095670	28095728	AT1G74770	6.9183	11.9653
Chr1	28095670	28095728	AT1G74780	6.9183	11.9653
Chr1	28095670	28095728	AT1G74790	6.9183	11.9653
Chr1	28145067	28145154	AT1G74929	4.49908	6.16702
Chr1	28145067	28145154	AT1G74940	4.49908	6.16702
Chr1	28185357	28185410	AT1G75060	4.09289	6.27679
Chr1	28185357	28185410	AT1G75080	4.09289	6.27679
Chr1	28338309	28338407	AT1G75500	4.89631	7.32012
Chr1	28460462	28460516	AT1G75810	4.5312	6.46602
Chr1	28549726	28549803	AT1G76080	5.30434	8.27623
Chr1	28549726	28549803	AT1G76090	5.30434	8.27623
Chr1	28586406	28586743	AT1G76170	6.09154	10.2341
Chr1	28586839	28586973	AT1G76170	5.68544	9.22023
Chr1	28587059	28587149	AT1G76170	7.75249	14.6119
Chr1	28587202	28587770	AT1G76170	11.6976	24.8464
Chr1	28586406	28586743	AT1G76180	6.09154	10.2341
Chr1	28586839	28586973	AT1G76180	5.68544	9.22023
Chr1	28587059	28587149	AT1G76180	7.75249	14.6119
Chr1	28587202	28587770	AT1G76180	11.6976	24.8464
Chr1	28586406	28586743	AT1G76185	6.09154	10.2341
Chr1	28586839	28586973	AT1G76185	5.68544	9.22023
Chr1	28587059	28587149	AT1G76185	7.75249	14.6119
Chr1	28587202	28587770	AT1G76185	11.6976	24.8464
Chr1	28701554	28701761	AT1G76500	5.39889	8.12102
Chr1	28746080	28746161	AT1G76600	4.04917	5.24905
Chr1	28746805	28748217	AT1G76600	15.913	40.6206
Chr1	28746805	28748217	AT1G76610	15.913	40.6206
Chr1	28947583	28947631	AT1G77020	4.26613	5.80341
Chr1	29345624	29345672	AT1G78040	4.49908	6.16702
Chr1	29345624	29345672	AT1G78050	4.49908	6.16702
Chr1	29364241	29364720	AT1G78080	7.64843	13.5673
Chr1	29429354	29429413	AT1G78230	3.46322	4.74614
Chr1	29572700	29572759	AT1G78610	4.08026	5.51307
Chr1	29572911	29573001	AT1G78610	6.29028	10.1987
Chr1	29573248	29573305	AT1G78610	5.8488	9.1508
Chr1	29573054	29573161	AT1G78610	4.49908	6.16702
Chr1	29572700	29572759	AT1G78630	4.08026	5.51307
Chr1	29572911	29573001	AT1G78630	6.29028	10.1987
Chr1	29573248	29573305	AT1G78630	5.8488	9.1508
Chr1	29573054	29573161	AT1G78630	4.49908	6.16702
Chr1	29598927	29599034	AT1G78700	6.74862	11.3035
Chr1	29599095	29599269	AT1G78700	4.10083	7.09816
Chr1	29598927	29599034	AT1G78710	6.74862	11.3035
Chr1	29599095	29599269	AT1G78710	4.10083	7.09816
Chr1	30033821	30033869	AT1G79830	4.49908	6.16702
Chr1	30033821	30033869	AT1G79840	4.49908	6.16702
Chr1	30081151	30081252	AT1G79960	4.48828	6.39812
Chr1	30081151	30081252	AT1G79970	4.48828	6.39812
Chr1	30081151	30081252	AT1G79990	4.48828	6.39812
Chr1	30174051	30174130	AT1G80240	5.24399	7.87456
Chr1	30174051	30174130	AT1G80245	5.24399	7.87456
Chr1	30174051	30174130	AT1G80260	5.24399	7.87456
Chr1	30221721	30221956	AT1G80390	6.74862	11.3035
Chr1	30222295	30222375	AT1G80390	3.46322	4.74614
Chr1	30221721	30221956	AT1G80400	6.74862	11.3035
Chr1	30222295	30222375	AT1G80400	3.46322	4.74614
Chr1	30243234	30243359	AT1G80450	4.89631	7.32012
Chr1	30385497	30385629	AT1G80850	4.09289	6.27679
Chr1	30385497	30385629	AT1G80865	4.09289	6.27679
Chr1	30403472	30403520	AT1G80920	4.17922	5.66771
Chr1	30404302	30404389	AT1G80920	3.88569	4.99708
Chr2	2719	2770	AT2G01021	1.513	4.34579
Chr2	3026	3127	AT2G01021	1.60373	5.30377
Chr2	3465	3570	AT2G01021	1.58473	5.10048
Chr2	5269	5363	AT2G01021	1.75071	6.90815
Chr2	7837	7907	AT2G01023	1.49608	4.17101
Chr2	8283	8339	AT2G01023	1.49608	4.17101
Chr2	9035	9120	AT2G01023	1.49608	4.17101
Chr2	10185	10332	AT2G01023	1.49608	4.17101
Chr2	10402	10477	AT2G01023	1.64315	5.72893
Chr2	97576	97659	AT2G01140	4.08026	5.51307
Chr2	97948	97998	AT2G01140	5.37485	8.08277
Chr2	97576	97659	AT2G01150	4.08026	5.51307
Chr2	97948	97998	AT2G01150	5.37485	8.08277
Chr2	259031	259196	AT2G01570	6.74862	11.3035
Chr2	383137	383241	AT2G01850	7.19852	12.4224
Chr2	383527	383605	AT2G01850	4.94899	7.12547
Chr2	477731	477796	AT2G02010	5.39889	8.12102
Chr2	477731	477796	AT2G02020	5.39889	8.12102
Chr2	706824	706930	AT2G02610	5.71236	9.26401
Chr2	832470	832521	AT2G02860	5.32502	8.00349
Chr2	832594	832648	AT2G02860	5.8488	9.1508
Chr2	1040625	1040673	AT2G03440	4.94899	7.12547
Chr2	1040625	1040673	AT2G03450	4.94899	7.12547
Chr2	2198394	2198463	AT2G05786	5.8488	9.1508
Chr2	2198394	2198463	AT2G05790	5.8488	9.1508
Chr2	3614957	3615033	AT2G07981	1.49608	4.17101
Chr2	3614957	3615033	AT2G08986	1.49608	4.17101
Chr2	3616021	3616075	AT2G08986	1.77926	7.16237
Chr2	3616544	3616629	AT2G08986	1.62437	5.2057
Chr2	3618038	3618096	AT2G08986	1.513	4.34579
Chr2	7691167	7691215	AT2G17700	4.04917	5.24905
Chr2	7691167	7691215	AT2G17705	4.04917	5.24905
Chr2	7691167	7691215	AT2G17710	4.04917	5.24905
Chr2	9266833	9266911	AT2G21660	4.94899	7.12547
Chr2	9266833	9266911	AT2G21680	4.94899	7.12547
Chr2	9266833	9266911	AT2G21710	4.94899	7.12547
Chr2	9449814	9449988	AT2G22230	4.88127	7.01866
Chr2	9466246	9466356	AT2G22290	4.89631	7.32012
Chr2	9538563	9538663	AT2G22470	5.30434	8.27623
Chr2	9538563	9538663	AT2G22475	5.30434	8.27623
Chr2	9926353	9926506	AT2G23321	4.89631	7.32012
Chr2	9992988	9993070	AT2G23450	4.09289	6.27679
Chr2	9992988	9993070	AT2G23460	4.09289	6.27679
Chr2	10427259	10427374	AT2G24550	4.09289	6.27679
Chr2	10427422	10427500	AT2G24550	6.12039	10.2813
Chr2	10438145	10438238	AT2G24570	4.94899	7.12547
Chr2	10832553	10832618	AT2G25450	4.09289	6.27679
Chr2	10832918	10832971	AT2G25450	3.77805	5.49461
Chr2	10834287	10834357	AT2G25460	4.09289	6.27679
Chr2	10834403	10834569	AT2G25460	4.89631	7.32012
Chr2	10834872	10834927	AT2G25460	4.94899	7.12547
Chr2	10835107	10835168	AT2G25460	4.94899	7.12547
Chr2	10835303	10835369	AT2G25460	4.94899	7.12547
Chr2	10836247	10836325	AT2G25460	4.94899	7.12547
Chr2	10834403	10834569	AT2G25470	4.89631	7.32012
Chr2	10834872	10834927	AT2G25470	4.94899	7.12547
Chr2	10835107	10835168	AT2G25470	4.94899	7.12547
Chr2	10835303	10835369	AT2G25470	4.94899	7.12547
Chr2	10836247	10836325	AT2G25470	4.94899	7.12547
Chr2	10847201	10847274	AT2G25482	4.49908	6.16702
Chr2	10859951	10860108	AT2G25520	4.49908	6.16702
Chr2	10859951	10860108	AT2G25530	4.49908	6.16702
Chr2	11282672	11282724	AT2G26530	5.39889	8.12102
Chr2	11282787	11283057	AT2G26530	6.74862	11.3035
Chr2	11283114	11283207	AT2G26530	4.36999	5.96551
Chr2	11283305	11283550	AT2G26530	5.98192	11.5641
Chr2	11283595	11283923	AT2G26530	7.75249	14.6119
Chr2	12148582	12148644	AT2G28400	3.46322	4.74614
Chr2	12148696	12148775	AT2G28400	3.33192	4.94104
Chr2	12148832	12148881	AT2G28400	5.13414	8.00111
Chr2	12148582	12148644	AT2G28401	3.46322	4.74614
Chr2	12148696	12148775	AT2G28401	3.33192	4.94104
Chr2	12148832	12148881	AT2G28401	5.13414	8.00111
Chr2	12152221	12152316	AT2G28405	4.94899	7.12547
Chr2	12152432	12152484	AT2G28405	6.12039	10.2813
Chr2	12152221	12152316	AT2G28410	4.94899	7.12547
Chr2	12152432	12152484	AT2G28410	6.12039	10.2813
Chr2	12821034	12821113	AT2G30032	4.49908	6.16702
Chr2	12821034	12821113	AT2G30040	4.49908	6.16702
Chr2	12821034	12821113	AT2G30050	4.49908	6.16702
Chr2	12822735	12822785	AT2G30050	5.01506	7.5098
Chr2	12868066	12868124	AT2G30130	5.39889	8.12102
Chr2	12871742	12871798	AT2G30140	6.74862	11.3035
Chr2	12871742	12871798	AT2G30150	6.74862	11.3035
Chr2	12933577	12933625	AT2G30340	4.04917	5.24905
Chr2	12997677	12997725	AT2G30490	4.48828	6.39812
Chr2	13271973	13272050	AT2G31141	4.94899	7.12547
Chr2	13272113	13272194	AT2G31141	4.48828	6.39812
Chr2	13271973	13272050	AT2G31150	4.94899	7.12547
Chr2	13272113	13272194	AT2G31150	4.48828	6.39812
Chr2	13659077	13659517	AT2G32140	7.64843	13.5673
Chr2	13659077	13659517	AT2G32160	7.64843	13.5673
Chr2	13659591	13659712	AT2G32160	3.14838	4.03412
Chr2	13659872	13660094	AT2G32160	6.29871	10.2123
Chr2	13660262	13660700	AT2G32160	5.03741	8.80346
Chr2	13660767	13661169	AT2G32160	5.03741	8.80346
Chr2	13674820	13674875	AT2G32180	5.71236	9.26401
Chr2	13674820	13674875	AT2G32200	5.71236	9.26401
Chr2	13674820	13674875	AT2G32210	5.71236	9.26401
Chr2	13678032	13678084	AT2G32220	4.49908	6.16702
Chr2	14046777	14046827	AT2G33120	3.77805	5.49461
Chr2	14046953	14047004	AT2G33120	5.30434	8.27623
Chr2	14046777	14046827	AT2G33130	3.77805	5.49461
Chr2	14046953	14047004	AT2G33130	5.30434	8.27623
Chr2	14050846	14050894	AT2G33150	4.49908	6.16702
Chr2	14050846	14050894	AT2G33160	4.49908	6.16702
Chr2	14193900	14193956	AT2G33509	4.49908	6.16702
Chr2	14193900	14193956	AT2G33510	4.49908	6.16702
Chr2	14193900	14193956	AT2G33520	4.49908	6.16702
Chr2	15151080	15151139	AT2G36080	3.81684	4.89104
Chr2	15168864	15168912	AT2G36160	4.88127	7.01866
Chr2	15168864	15168912	AT2G36170	4.88127	7.01866
Chr2	15193790	15193842	AT2G36230	3.07562	4.28143
Chr2	15192741	15192960	AT2G36240	6.52841	11.3263
Chr2	15193790	15193842	AT2G36240	3.07562	4.28143
Chr2	15207479	15207529	AT2G36270	5.39889	8.12102
Chr2	15208358	15208489	AT2G36270	6.20294	10.0579
Chr2	15208358	15208489	AT2G36295	6.20294	10.0579
Chr2	15276910	15276958	AT2G36410	4.49908	6.16702
Chr2	15515112	15515685	AT2G36950	9.44806	18.381
Chr2	15706134	15706271	AT2G37430	3.46322	4.74614
Chr2	15706134	15706271	AT2G37435	3.46322	4.74614
Chr2	15831061	15831439	AT2G37760	8.09834	14.7369
Chr2	15831061	15831439	AT2G37770	8.09834	14.7369
Chr2	16700041	16702072	AT2G39990	11.7703	48.9165
Chr2	16700041	16702072	AT2G40000	11.7703	48.9165
Chr2	16700041	16702072	AT2G40004	11.7703	48.9165
Chr2	16707335	16707386	AT2G40020	6.29871	10.2123
Chr2	16770448	16770535	AT2G40140	4.08026	5.51307
Chr2	16772464	16772543	AT2G40150	5.71236	9.26401
Chr2	16773730	16773778	AT2G40150	4.32306	6.39576
Chr2	16773730	16773778	AT2G40160	4.32306	6.39576
Chr2	17138100	17138756	AT2G41110	7.1088	13.1003
Chr2	17139056	17139132	AT2G41110	5.66708	10.6203
Chr2	17139189	17139476	AT2G41110	6.71387	12.0283
Chr2	17139526	17139814	AT2G41110	5.27611	7.92566
Chr2	17139189	17139476	AT2G41130	6.71387	12.0283
Chr2	17139526	17139814	AT2G41130	5.27611	7.92566
Chr2	17164612	17164697	AT2G41180	3.59926	4.37563
Chr2	17224632	17224696	AT2G41330	4.08026	5.51307
Chr2	17437521	17437702	AT2G41790	7.71595	14.5509
Chr2	17437521	17437702	AT2G41800	7.71595	14.5509
Chr2	17438363	17438418	AT2G41800	3.77805	5.49461
Chr2	17538682	17538770	AT2G42010	4.72257	7.93315
Chr2	17660762	17660842	AT2G42430	3.77805	5.49461
Chr2	17667820	17667961	AT2G42440	6.29871	10.2123
Chr2	17668060	17668134	AT2G42440	4.49908	6.16702
Chr2	17838578	17838632	AT2G42870	5.39889	8.12102
Chr2	17995743	17995791	AT2G43310	4.94899	7.12547
Chr2	18309978	18310103	AT2G44300	4.08026	5.51307
Chr2	18309978	18310103	AT2G44330	4.08026	5.51307
Chr2	18423249	18423309	AT2G44660	3.02568	4.56417
Chr2	18423249	18423309	AT2G44670	3.02568	4.56417
Chr2	18461798	18462115	AT2G44790	5.8488	9.1508
Chr2	18462232	18462280	AT2G44790	5.39889	8.12102
Chr2	18462400	18462468	AT2G44790	4.94899	7.12547
Chr2	18495418	18495466	AT2G44850	3.84362	5.14219
Chr2	18644376	18644451	AT2G45220	4.94899	7.12547
Chr2	18645980	18646028	AT2G45220	5.39889	8.12102
Chr2	18646200	18646266	AT2G45220	4.49908	6.16702
Chr2	18680991	18681076	AT2G45310	4.08026	5.51307
Chr2	18724421	18724474	AT2G45430	4.89631	7.32012
Chr2	18820511	18820643	AT2G45680	4.89631	7.32012
Chr2	18866749	18866833	AT2G45840	3.14838	4.03412
Chr2	18867124	18867210	AT2G45840	4.08026	5.51307
Chr2	18964336	18964406	AT2G46170	5.30434	8.27623
Chr2	18981477	18981564	AT2G46225	4.72257	7.93315
Chr2	18998722	18998791	AT2G46270	4.89631	7.32012
Chr2	18999202	18999255	AT2G46270	5.22808	7.84923
Chr2	19027913	19027989	AT2G46340	6.29871	10.2123
Chr2	19027913	19027989	AT2G46360	6.29871	10.2123
Chr2	19044016	19044093	AT2G46390	4.08026	5.51307
Chr2	19044539	19044641	AT2G46390	4.10083	7.09816
Chr2	19044016	19044093	AT2G46400	4.08026	5.51307
Chr2	19044539	19044641	AT2G46400	4.10083	7.09816
Chr2	19131059	19131147	AT2G46580	5.39889	8.12102
Chr2	19131059	19131147	AT2G46590	5.39889	8.12102
Chr2	19227402	19227450	AT2G46780	4.48828	6.39812
Chr2	19298940	19299096	AT2G46970	5.30434	8.27623
Chr2	19316230	19316278	AT2G47000	4.29805	5.85324
Chr2	19316230	19316278	AT2G47010	4.29805	5.85324
Chr2	19336160	19336221	AT2G47060	4.94899	7.12547
Chr2	19336160	19336221	AT2G47070	4.94899	7.12547
Chr2	19406891	19406974	AT2G47260	5.39889	8.12102
Chr2	19408031	19408079	AT2G47260	4.94899	7.12547
Chr2	19411192	19411345	AT2G47270	5.39889	8.12102
Chr2	19411760	19412006	AT2G47270	6.74862	11.3035
Chr2	19698050	19698263	AT2G48160	1.90748	8.57819
Chr3	86425	86502	AT3G01270	4.67491	6.96514
Chr3	86586	86634	AT3G01270	3.46322	4.74614
Chr3	87655	87770	AT3G01290	4.55143	6.76617
Chr3	88647	88695	AT3G01290	3.67404	6.5175
Chr3	89125	89291	AT3G01290	3.45792	5.8404
Chr3	204463	204592	AT3G01513	6.29871	10.2123
Chr3	204463	204592	AT3G01516	6.29871	10.2123
Chr3	204463	204592	AT3G01520	6.29871	10.2123
Chr3	401599	401662	AT3G02170	4.48828	6.39812
Chr3	401599	401662	AT3G02180	4.48828	6.39812
Chr3	495322	495411	AT3G02410	4.48828	6.39812
Chr3	495322	495411	AT3G02430	4.48828	6.39812
Chr3	508557	508620	AT3G02468	4.48828	6.39812
Chr3	508557	508620	AT3G02470	4.48828	6.39812
Chr3	508557	508620	AT3G02480	4.48828	6.39812
Chr3	538339	538432	AT3G02540	4.09289	6.27679
Chr3	538339	538432	AT3G02550	4.09289	6.27679
Chr3	538339	538432	AT3G02560	4.09289	6.27679
Chr3	1061164	1061212	AT3G04070	4.04917	5.24905
Chr3	1261560	1261618	AT3G04640	3.67223	4.66831
Chr3	1261560	1261618	AT3G04650	3.67223	4.66831
Chr3	1261560	1261618	AT3G04660	3.67223	4.66831
Chr3	1290667	1290715	AT3G04730	4.94899	7.12547
Chr3	1291227	1291323	AT3G04730	4.49908	6.16702
Chr3	1290667	1290715	AT3G04732	4.94899	7.12547
Chr3	1291227	1291323	AT3G04732	4.49908	6.16702
Chr3	1291227	1291323	AT3G04735	4.49908	6.16702
Chr3	1290667	1290715	AT3G04740	4.94899	7.12547
Chr3	1291227	1291323	AT3G04740	4.49908	6.16702
Chr3	1478484	1478532	AT3G05210	4.34427	6.16982
Chr3	1478585	1478633	AT3G05210	4.89631	7.32012
Chr3	1516129	1516181	AT3G05320	4.04917	5.24905
Chr3	1516290	1516369	AT3G05320	4.49908	6.16702
Chr3	1516427	1516642	AT3G05320	5.8488	9.1508
Chr3	1516427	1516642	AT3G05327	5.8488	9.1508
Chr3	1644158	1644235	AT3G05640	4.5312	6.46602
Chr3	1738625	1738697	AT3G05840	5.39889	8.12102
Chr3	1759330	1759378	AT3G05890	4.48828	6.39812
Chr3	1759490	1759715	AT3G05890	6.93644	12.3974
Chr3	1959194	1959651	AT3G06430	7.20003	16.394
Chr3	1959701	1960167	AT3G06430	7.94535	20.792
Chr3	1972222	1972287	AT3G06435	4.40773	7.09032
Chr3	1972411	1972491	AT3G06435	4.40484	6.26593
Chr3	2011642	2011699	AT3G06500	5.03741	8.80346
Chr3	2011809	2011885	AT3G06500	3.58822	5.63165
Chr3	2113590	2113648	AT3G06670	5.30434	8.27623
Chr3	2113590	2113648	AT3G06680	5.30434	8.27623
Chr3	2232380	2232433	AT3G07050	4.41704	6.03894
Chr3	2232380	2232433	AT3G07060	4.41704	6.03894
Chr3	2365444	2365511	AT3G07400	3.67223	4.66831
Chr3	2651057	2651181	AT3G08720	4.40773	7.09032
Chr3	2661976	2662037	AT3G08760	4.49908	6.16702
Chr3	2661976	2662037	AT3G08762	4.49908	6.16702
Chr3	3090499	3090584	AT3G10020	4.48828	6.39812
Chr3	3090673	3090721	AT3G10020	3.95708	5.10706
Chr3	3096189	3096260	AT3G10030	5.15766	7.73711
Chr3	3096189	3096260	AT3G10040	5.15766	7.73711
Chr3	3122029	3122269	AT3G10116	4.69682	7.88826
Chr3	3123065	3123120	AT3G10116	6.48459	12.046
Chr3	3123201	3123386	AT3G10116	4.86973	9.48751
Chr3	3238576	3238639	AT3G10410	5.27933	8.23589
Chr3	3238576	3238639	AT3G10420	5.27933	8.23589
Chr3	3420300	3420356	AT3G10930	4.48828	6.39812
Chr3	3420501	3420580	AT3G10930	5.8488	9.1508
Chr3	3420644	3420692	AT3G10930	4.04917	5.24905
Chr3	3420300	3420356	AT3G10950	4.48828	6.39812
Chr3	3420501	3420580	AT3G10950	5.8488	9.1508
Chr3	3420644	3420692	AT3G10950	4.04917	5.24905
Chr3	3443653	3443757	AT3G10986	4.89631	7.32012
Chr3	3444091	3444165	AT3G10986	4.49908	6.16702
Chr3	3443653	3443757	AT3G11000	4.89631	7.32012
Chr3	3444091	3444165	AT3G11000	4.49908	6.16702
Chr3	3585912	3586021	AT3G11410	4.94899	7.12547
Chr3	3657990	3658075	AT3G11590	4.04917	5.24905
Chr3	3697855	3697991	AT3G11700	6.74862	11.3035
Chr3	3863047	3863103	AT3G12120	3.97534	5.1352
Chr3	3923536	3923652	AT3G12300	3.14838	4.03412
Chr3	3923536	3923652	AT3G12320	3.14838	4.03412
Chr3	3986062	3986148	AT3G12560	4.48828	6.39812
Chr3	3986062	3986148	AT3G12570	4.48828	6.39812
Chr3	4121474	4121562	AT3G12920	4.94899	7.12547
Chr3	4121612	4121678	AT3G12920	4.94899	7.12547
Chr3	4124352	4124539	AT3G12920	6.29871	10.2123
Chr3	4124352	4124539	AT3G12930	6.29871	10.2123
Chr3	4310366	4311391	AT3G13310	17.9963	44.937
Chr3	4313108	4313156	AT3G13310	4.94899	7.12547
Chr3	4310366	4311391	AT3G13320	17.9963	44.937
Chr3	4313108	4313156	AT3G13320	4.94899	7.12547
Chr3	4407483	4407630	AT3G13520	4.49908	6.16702
Chr3	4532425	4532488	AT3G13784	5.30434	8.27623
Chr3	4532590	4532707	AT3G13784	5.39889	8.12102
Chr3	4536659	4536718	AT3G13790	5.8488	9.1508
Chr3	4536659	4536718	AT3G13800	5.8488	9.1508
Chr3	4655890	4655946	AT3G14050	5.59584	8.74518
Chr3	4655890	4655946	AT3G14060	5.59584	8.74518
Chr3	4656202	4656292	AT3G14060	4.08026	5.51307
Chr3	4794178	4794256	AT3G14362	4.94899	7.12547
Chr3	5119844	5120205	AT3G15200	4.10083	7.09816
Chr3	5119844	5120205	AT3G15210	4.10083	7.09816
Chr3	5121283	5121409	AT3G15210	4.04917	5.24905
Chr3	5132611	5132907	AT3G15220	5.71236	9.26401
Chr3	5132611	5132907	AT3G15240	5.71236	9.26401
Chr3	5213040	5213575	AT3G15440	8.68854	17.6102
Chr3	5213707	5213766	AT3G15440	3.81909	5.3284
Chr3	5213839	5213899	AT3G15440	4.09289	6.27679
Chr3	5213965	5214067	AT3G15440	3.96281	5.56042
Chr3	5214142	5214433	AT3G15440	3.67404	6.5175
Chr3	5214142	5214433	AT3G15460	3.67404	6.5175
Chr3	5214491	5214548	AT3G15460	3.77805	5.49461
Chr3	5263853	5263917	AT3G15540	4.49908	6.16702
Chr3	5263853	5263917	AT3G15548	4.49908	6.16702
Chr3	5263853	5263917	AT3G15550	4.49908	6.16702
Chr3	5275224	5275272	AT3G15580	4.65815	6.66662
Chr3	5731269	5731317	AT3G16830	4.48828	6.39812
Chr3	6119490	6119538	AT3G17860	4.94899	7.12547
Chr3	6119490	6119538	AT3G17880	4.94899	7.12547
Chr3	6228604	6228652	AT3G18180	3.33192	4.94104
Chr3	6228604	6228652	AT3G18190	3.33192	4.94104
Chr3	6563189	6563255	AT3G19020	6.21252	10.0733
Chr3	6563625	6563703	AT3G19020	4.94899	7.12547
Chr3	6564070	6564290	AT3G19020	6.52841	11.3263
Chr3	6563189	6563255	AT3G19030	6.21252	10.0733
Chr3	6563625	6563703	AT3G19030	4.94899	7.12547
Chr3	6564070	6564290	AT3G19030	6.52841	11.3263
Chr3	6563189	6563255	AT3G19035	6.21252	10.0733
Chr3	6563625	6563703	AT3G19035	4.94899	7.12547
Chr3	6564070	6564290	AT3G19035	6.52841	11.3263
Chr3	6720034	6720092	AT3G19390	4.49908	6.16702
Chr3	6722938	6723013	AT3G19390	4.11927	5.57406
Chr3	6722938	6723013	AT3G19400	4.11927	5.57406
Chr3	6723140	6723234	AT3G19400	5.76877	9.02253
Chr3	6723323	6723576	AT3G19400	4.72257	7.93315
Chr3	6723939	6724157	AT3G19400	4.94899	7.12547
Chr3	6724356	6724409	AT3G19400	5.8488	9.1508
Chr3	6724612	6724660	AT3G19400	4.67491	6.96514
Chr3	6725064	6725157	AT3G19400	3.46322	4.74614
Chr3	6802850	6802898	AT3G19580	4.49908	6.16702
Chr3	6803909	6803971	AT3G19580	4.34427	6.16982
Chr3	6804054	6804119	AT3G19580	4.5312	6.46602
Chr3	6804692	6804800	AT3G19580	4.94899	7.12547
Chr3	6802850	6802898	AT3G19590	4.49908	6.16702
Chr3	6803909	6803971	AT3G19590	4.34427	6.16982
Chr3	6804054	6804119	AT3G19590	4.5312	6.46602
Chr3	6804692	6804800	AT3G19590	4.94899	7.12547
Chr3	7093240	7093302	AT3G20330	3.07562	4.28143
Chr3	7093394	7093471	AT3G20330	4.5312	6.46602
Chr3	7093240	7093302	AT3G20340	3.07562	4.28143
Chr3	7093394	7093471	AT3G20340	4.5312	6.46602
Chr3	7093240	7093302	AT3G20350	3.07562	4.28143
Chr3	7093394	7093471	AT3G20350	4.5312	6.46602
Chr3	8115077	8115140	AT3G22900	3.9092	5.03329
Chr3	8181800	8181865	AT3G23030	4.94899	7.12547
Chr3	8287495	8287557	AT3G23220	5.39889	8.12102
Chr3	8310109	8310178	AT3G23255	4.36999	5.96551
Chr3	8310109	8310178	AT3G23260	4.36999	5.96551
Chr3	8414092	8414156	AT3G23470	6.66385	15.7879
Chr3	8685423	8685471	AT3G24050	4.04917	5.24905
Chr3	9196505	9196575	AT3G25260	3.70735	4.72241
Chr3	9337395	9337452	AT3G25650	4.49908	6.16702
Chr3	9337395	9337452	AT3G25655	4.49908	6.16702
Chr3	9980091	9980139	AT3G27050	4.08026	5.51307
Chr3	9980091	9980139	AT3G27060	4.08026	5.51307
Chr3	10318208	10318256	AT3G27830	4.24093	5.76407
Chr3	10318208	10318256	AT3G27831	4.24093	5.76407
Chr3	11276791	11276913	AT3G29370	4.89631	7.32012
Chr3	11276791	11276913	AT3G29375	4.89631	7.32012
Chr3	11384300	11384352	AT3G29575	3.67223	4.66831
Chr3	12450818	12450902	AT3G30775	5.71236	9.26401
Chr3	14195843	14195951	AT3G41762	1.58473	5.10048
Chr3	16790049	16790141	AT3G45740	4.89631	7.32012
Chr3	16922378	16922529	AT3G46070	4.48828	6.39812
Chr3	16922790	16922969	AT3G46070	5.03741	8.80346
Chr3	16922378	16922529	AT3G46080	4.48828	6.39812
Chr3	16922790	16922969	AT3G46080	5.03741	8.80346
Chr3	17439121	17441225	AT3G47340	11.799	25.6053
Chr3	17437487	17437757	AT3G47341	5.8488	9.1508
Chr3	17437946	17438012	AT3G47341	6.52841	11.3263
Chr3	17438115	17439064	AT3G47341	8.75596	18.7384
Chr3	17439121	17441225	AT3G47341	11.799	25.6053
Chr3	17478530	17478610	AT3G47430	4.04917	5.24905
Chr3	17478530	17478610	AT3G47440	4.04917	5.24905
Chr3	17905571	17905658	AT3G48350	4.49908	6.16702
Chr3	17908448	17908795	AT3G48360	6.31894	10.9807
Chr3	17909233	17909286	AT3G48360	5.20785	8.76593
Chr3	17909898	17909947	AT3G48360	4.22799	5.98488
Chr3	17910244	17910500	AT3G48360	7.64843	13.5673
Chr3	17974699	17974799	AT3G48520	4.94899	7.12547
Chr3	17975228	17975276	AT3G48520	3.67223	4.66831
Chr3	17975344	17975610	AT3G48520	4.10083	7.09816
Chr3	17975940	17975991	AT3G48520	3.77805	5.49461
Chr3	17976312	17976513	AT3G48520	6.3614	10.6746
Chr3	18467870	18467954	AT3G49790	3.14838	4.03412
Chr3	18467436	18467484	AT3G49796	4.49908	6.16702
Chr3	18467558	18467690	AT3G49796	4.49908	6.16702
Chr3	18467870	18467954	AT3G49796	3.14838	4.03412
Chr3	18480367	18480447	AT3G49820	3.46322	4.74614
Chr3	18480367	18480447	AT3G49830	3.46322	4.74614
Chr3	18494559	18494607	AT3G49870	4.94899	7.12547
Chr3	18494559	18494607	AT3G49880	4.94899	7.12547
Chr3	18665024	18665089	AT3G50337	3.14838	4.03412
Chr3	18665024	18665089	AT3G50340	3.14838	4.03412
Chr3	18707097	18707228	AT3G50410	3.58822	5.63165
Chr3	18751967	18752062	AT3G50530	4.89631	7.32012
Chr3	18871950	18872029	AT3G50764	4.49908	6.16702
Chr3	18871950	18872029	AT3G50770	4.49908	6.16702
Chr3	18930118	18930406	AT3G50940	4.40773	7.09032
Chr3	18930481	18930697	AT3G50940	5.83731	10.1774
Chr3	18930957	18931032	AT3G50940	3.33192	4.94104
Chr3	18931192	18931334	AT3G50940	4.40773	7.09032
Chr3	18941744	18941809	AT3G50960	5.14227	7.7126
Chr3	18941744	18941809	AT3G50980	5.14227	7.7126
Chr3	18941744	18941809	AT3G50990	5.14227	7.7126
Chr3	19413893	19413944	AT3G52370	4.3045	5.86329
Chr3	19450113	19450174	AT3G52470	5.39889	8.12102
Chr3	19989390	19989438	AT3G53980	4.49908	6.16702
Chr3	19989504	19989555	AT3G53980	5.39889	8.12102
Chr3	19989390	19989438	AT3G53990	4.49908	6.16702
Chr3	19989504	19989555	AT3G53990	5.39889	8.12102
Chr3	19996382	19996522	AT3G54000	3.33192	4.94104
Chr3	20642701	20642772	AT3G55646	4.08026	5.51307
Chr3	20767476	20767699	AT3G55970	4.35713	7.87074
Chr3	20768171	20768373	AT3G55970	5.8488	9.1508
Chr3	20768777	20769079	AT3G55970	6.74862	11.3035
Chr3	20776433	20776557	AT3G55990	4.04917	5.24905
Chr3	21236880	21236972	AT3G57400	4.08026	5.51307
Chr3	21415190	21415247	AT3G57810	5.39889	8.12102
Chr3	21430315	21430363	AT3G57870	4.09289	6.27679
Chr3	21430535	21430604	AT3G57870	6.83596	11.8307
Chr3	21678918	21679028	AT3G58620	5.39889	8.12102
Chr3	21727945	21728005	AT3G58750	4.82167	6.92465
Chr3	21727945	21728005	AT3G58760	4.82167	6.92465
Chr3	21761155	21761214	AT3G58850	4.04917	5.24905
Chr3	21893598	21893686	AT3G59220	4.0186	5.2019
Chr3	22218035	22219530	AT3G60150	9.88626	20.6766
Chr3	22219709	22219862	AT3G60150	7.19852	12.4224
Chr3	22220076	22220720	AT3G60150	10.3479	20.9127
Chr3	22220787	22220932	AT3G60150	6.93644	12.3974
Chr3	22221013	22221120	AT3G60150	5.8488	9.1508
Chr3	22221177	22221543	AT3G60150	12.1475	26.1912
Chr3	22221597	22221765	AT3G60150	4.48828	6.39812
Chr3	22221826	22221911	AT3G60150	4.80699	6.9015
Chr3	22222101	22222168	AT3G60150	5.19655	7.79903
Chr3	22248681	22248729	AT3G60190	4.93464	7.10284
Chr3	22248681	22248729	AT3G60200	4.93464	7.10284
Chr3	22326162	22326213	AT3G60400	3.59926	4.37563
Chr3	22326304	22326352	AT3G60400	4.08026	5.51307
Chr3	22327912	22327982	AT3G60400	5.39889	8.12102
Chr3	22328150	22328229	AT3G60400	3.46322	4.74614
Chr3	22327912	22327982	AT3G60410	5.39889	8.12102
Chr3	22328150	22328229	AT3G60410	3.46322	4.74614
Chr3	22470267	22470339	AT3G60800	4.04917	5.24905
Chr3	22470267	22470339	AT3G60810	4.04917	5.24905
Chr3	22470267	22470339	AT3G60830	4.04917	5.24905
Chr3	22650166	22650223	AT3G61182	7.19852	12.4224
Chr3	22650166	22650223	AT3G61190	7.19852	12.4224
Chr3	22809913	22809974	AT3G61640	4.89631	7.32012
Chr3	22881726	22881781	AT3G61820	4.94899	7.12547
Chr3	22991177	22991294	AT3G62090	3.46322	4.74614
Chr3	23040853	23041049	AT3G62260	6.74862	11.3035
Chr3	23156412	23156460	AT3G62620	4.94899	7.12547
Chr3	23165913	23166000	AT3G62630	4.48828	6.39812
Chr3	23165913	23166000	AT3G62640	4.48828	6.39812
Chr3	23165913	23166000	AT3G62650	4.48828	6.39812
Chr3	23210673	23210756	AT3G62730	4.04917	5.24905
Chr3	23210673	23210756	AT3G62740	4.04917	5.24905
Chr3	23210673	23210756	AT3G62750	4.04917	5.24905
Chr3	23288325	23288395	AT3G63010	3.58822	5.63165
Chr3	23288488	23288540	AT3G63010	4.04917	5.24905
Chr3	23301693	23302157	AT3G63060	7.72494	14.1226
Chr3	23302212	23302260	AT3G63060	4.7635	6.8329
Chr3	23301693	23302157	AT3G63070	7.72494	14.1226
Chr3	23302212	23302260	AT3G63070	4.7635	6.8329
Chr3	23398502	23398701	AT3G63340	5.30434	8.27623
Chr3	23398502	23398701	AT3G63350	5.30434	8.27623
Chr3	23398502	23398701	AT3G63370	5.30434	8.27623
Chr3	23410588	23410637	AT3G63380	3.46322	4.74614
Chr3	23410588	23410637	AT3G63390	3.46322	4.74614
Chr3	23410588	23410637	AT3G63400	3.46322	4.74614
Chr4	85049	85120	AT4G00200	4.94899	7.12547
Chr4	85049	85120	AT4G00210	4.94899	7.12547
Chr4	525231	525379	AT4G01245	6.29871	10.2123
Chr4	525513	525609	AT4G01245	4.49908	6.16702
Chr4	526341	526525	AT4G01245	4.94899	7.12547
Chr4	525231	525379	AT4G01250	6.29871	10.2123
Chr4	525513	525609	AT4G01250	4.49908	6.16702
Chr4	564600	564664	AT4G01360	5.8488	9.1508
Chr4	564600	564664	AT4G01370	5.8488	9.1508
Chr4	744007	744064	AT4G01720	5.39889	8.12102
Chr4	808078	808177	AT4G01860	5.39889	8.12102
Chr4	808301	808364	AT4G01860	5.8488	9.1508
Chr4	1329427	1329475	AT4G03010	3.93299	5.06995
Chr4	1520696	1520781	AT4G03430	4.94313	7.39495
Chr4	1561376	1561424	AT4G03510	5.8488	9.1508
Chr4	2593394	2593442	AT4G05060	4.48828	6.39812
Chr4	2593857	2593999	AT4G05060	5.39889	8.12102
Chr4	2593394	2593442	AT4G05070	4.48828	6.39812
Chr4	2593857	2593999	AT4G05070	5.39889	8.12102
Chr4	2593394	2593442	AT4G05071	4.48828	6.39812
Chr4	2593857	2593999	AT4G05071	5.39889	8.12102
Chr4	2717884	2717994	AT4G05320	4.73494	6.78784
Chr4	5738828	5738907	AT4G08949	5.8488	9.1508
Chr4	5739002	5739134	AT4G08949	7.19852	12.4224
Chr4	5738828	5738907	AT4G08950	5.8488	9.1508
Chr4	5739002	5739134	AT4G08950	7.19852	12.4224
Chr4	6905714	6905762	AT4G11360	3.59926	4.37563
Chr4	6905714	6905762	AT4G11370	3.59926	4.37563
Chr4	7222257	7222359	AT4G12050	5.39889	8.12102
Chr4	7785684	7785762	AT4G13395	4.72257	7.93315
Chr4	7785811	7786134	AT4G13395	5.03741	8.80346
Chr4	7862307	7862355	AT4G13520	3.46322	4.74614
Chr4	8467808	8467861	AT4G14750	4.94899	7.12547
Chr4	8909874	8910011	AT4G15620	6.74862	11.3035
Chr4	8910163	8910546	AT4G15620	6.78549	11.7482
Chr4	8910773	8910902	AT4G15620	4.08026	5.51307
Chr4	8910985	8911745	AT4G15620	8.56854	16.915
Chr4	9295930	9296017	AT4G16490	4.08026	5.51307
Chr4	9752588	9753154	AT4G17486	7.96501	15.8932
Chr4	9753205	9753865	AT4G17486	10.318	24.2288
Chr4	9752588	9753154	AT4G17490	7.96501	15.8932
Chr4	9753205	9753865	AT4G17490	10.318	24.2288
Chr4	9759176	9759316	AT4G17500	4.04917	5.24905
Chr4	9815524	9815636	AT4G17610	4.04917	5.24905
Chr4	9815524	9815636	AT4G17615	4.04917	5.24905
Chr4	9815524	9815636	AT4G17616	4.04917	5.24905
Chr4	9904446	9904594	AT4G17810	4.09289	6.27679
Chr4	10060412	10060513	AT4G18170	4.89631	7.32012
Chr4	10351963	10352031	AT4G18890	4.48828	6.39812
Chr4	10578249	10578302	AT4G19390	4.48828	6.39812
Chr4	10860640	10860705	AT4G20060	5.34982	8.04295
Chr4	10860640	10860705	AT4G20070	5.34982	8.04295
Chr4	11156084	11156151	AT4G20840	3.96281	5.56042
Chr4	11211297	11211398	AT4G20960	3.58822	5.63165
Chr4	11211470	11211535	AT4G20960	6.40704	11.1263
Chr4	11211591	11211709	AT4G20960	6.93644	12.3974
Chr4	11211772	11211861	AT4G20960	3.84362	5.14219
Chr4	11211297	11211398	AT4G20970	3.58822	5.63165
Chr4	11211470	11211535	AT4G20970	6.40704	11.1263
Chr4	11211591	11211709	AT4G20970	6.93644	12.3974
Chr4	11211772	11211861	AT4G20970	3.84362	5.14219
Chr4	11585142	11585215	AT4G21830	4.08026	5.51307
Chr4	11590842	11590916	AT4G21850	3.67223	4.66831
Chr4	11590996	11591095	AT4G21850	6.29871	10.2123
Chr4	11591461	11591565	AT4G21850	5.30434	8.27623
Chr4	11591614	11591866	AT4G21850	5.60616	9.09118
Chr4	11591913	11592031	AT4G21850	7.82662	14.7355
Chr4	12375206	12375300	AT4G23750	4.04917	5.24905
Chr4	12483734	12483790	AT4G24026	1.58473	5.10048
Chr4	12501282	12501349	AT4G24060	4.49908	6.16702
Chr4	12616918	12616966	AT4G24390	4.49908	6.16702
Chr4	12616918	12616966	AT4G24400	4.49908	6.16702
Chr4	12864458	12864549	AT4G25030	3.67223	4.66831
Chr4	12864458	12864549	AT4G25040	3.67223	4.66831
Chr4	13336391	13336457	AT4G26370	4.49908	6.16702
Chr4	13336391	13336457	AT4G26380	4.49908	6.16702
Chr4	13663706	13663904	AT4G27270	4.09289	6.27679
Chr4	13664036	13664174	AT4G27270	5.03741	8.80346
Chr4	13663706	13663904	AT4G27280	4.09289	6.27679
Chr4	13664036	13664174	AT4G27280	5.03741	8.80346
Chr4	13663706	13663904	AT4G27290	4.09289	6.27679
Chr4	13664036	13664174	AT4G27290	5.03741	8.80346
Chr4	13809891	13810570	AT4G27650	9.44806	18.381
Chr4	13809891	13810570	AT4G27654	9.44806	18.381
Chr4	13810768	13811049	AT4G27654	4.72257	7.93315
Chr4	13809891	13810570	AT4G27657	9.44806	18.381
Chr4	13810768	13811049	AT4G27657	4.72257	7.93315
Chr4	13998020	13998083	AT4G28230	3.57765	4.34279
Chr4	13998532	13998598	AT4G28230	4.89631	7.32012
Chr4	13998020	13998083	AT4G28240	3.57765	4.34279
Chr4	13998532	13998598	AT4G28240	4.89631	7.32012
Chr4	14333078	14333126	AT4G29090	4.04917	5.24905
Chr4	14579610	14579786	AT4G29780	4.48604	6.14665
Chr4	14579610	14579786	AT4G29790	4.48604	6.14665
Chr4	14579851	14579928	AT4G29790	4.94899	7.12547
Chr4	14580243	14580384	AT4G29790	3.33192	4.94104
Chr4	14580728	14580876	AT4G29790	5.04357	8.16583
Chr4	14653733	14653781	AT4G29940	4.49908	6.16702
Chr4	14654084	14654135	AT4G29940	4.94899	7.12547
Chr4	14653733	14653781	AT4G29950	4.49908	6.16702
Chr4	14654084	14654135	AT4G29950	4.94899	7.12547
Chr4	14826787	14826842	AT4G30280	4.09289	6.27679
Chr4	14826972	14827077	AT4G30280	4.94899	7.12547
Chr4	14846977	14847041	AT4G30350	4.94899	7.12547
Chr4	14863140	14863215	AT4G30390	4.04917	5.24905
Chr4	14863140	14863215	AT4G30400	4.04917	5.24905
Chr4	14873716	14873788	AT4G30410	4.08026	5.51307
Chr4	14873716	14873788	AT4G30420	4.08026	5.51307
Chr4	14941473	14941533	AT4G30600	3.14838	4.03412
Chr4	14941473	14941533	AT4G30610	3.14838	4.03412
Chr4	15120577	15120669	AT4G31070	4.11927	5.57406
Chr4	15120577	15120669	AT4G31080	4.11927	5.57406
Chr4	15120577	15120669	AT4G31100	4.11927	5.57406
Chr4	15677647	15677704	AT4G32490	3.84453	6.35128
Chr4	15677764	15677816	AT4G32490	4.48828	6.39812
Chr4	15677934	15677999	AT4G32490	6.29871	10.2123
Chr4	15678092	15678186	AT4G32490	4.04917	5.24905
Chr4	15677448	15677515	AT4G32500	4.04917	5.24905
Chr4	15677647	15677704	AT4G32500	3.84453	6.35128
Chr4	15677764	15677816	AT4G32500	4.48828	6.39812
Chr4	15677934	15677999	AT4G32500	6.29871	10.2123
Chr4	15678092	15678186	AT4G32500	4.04917	5.24905
Chr4	15992823	15992916	AT4G33150	4.49908	6.16702
Chr4	15992823	15992916	AT4G33160	4.49908	6.16702
Chr4	16212882	16213016	AT4G33800	5.39889	8.12102
Chr4	16309032	16309084	AT4G34040	4.49908	6.16702
Chr4	16309032	16309084	AT4G34050	4.49908	6.16702
Chr4	16450790	16450838	AT4G34410	4.08026	5.51307
Chr4	16451836	16451911	AT4G34410	4.89631	7.32012
Chr4	16454728	16454785	AT4G34412	4.04917	5.24905
Chr4	16454728	16454785	AT4G34419	4.04917	5.24905
Chr4	16454728	16454785	AT4G34420	4.04917	5.24905
Chr4	16892752	16892820	AT4G35580	4.49908	6.16702
Chr4	16892752	16892820	AT4G35589	4.49908	6.16702
Chr4	16892752	16892820	AT4G35590	4.49908	6.16702
Chr4	16892752	16892820	AT4G35600	4.49908	6.16702
Chr4	16945177	16945225	AT4G35760	5.27933	8.23589
Chr4	16945299	16945420	AT4G35760	4.48828	6.39812
Chr4	16945864	16945912	AT4G35760	4.337	5.91401
Chr4	16983278	16983364	AT4G35850	4.49908	6.16702
Chr4	16983434	16983490	AT4G35850	4.08026	5.51307
Chr4	17018769	17018817	AT4G35930	4.94899	7.12547
Chr4	17018769	17018817	AT4G35940	4.94899	7.12547
Chr4	17048900	17048962	AT4G36030	3.07562	4.28143
Chr4	17049136	17050219	AT4G36030	14.2048	33.483
Chr4	17048900	17048962	AT4G36040	3.07562	4.28143
Chr4	17049136	17050219	AT4G36040	14.2048	33.483
Chr4	17050280	17050345	AT4G36040	4.94899	7.12547
Chr4	17183655	17183710	AT4G36370	5.39889	8.12102
Chr4	17276730	17276803	AT4G36630	5.8488	9.1508
Chr4	17280837	17280885	AT4G36640	4.08026	5.51307
Chr4	17280960	17281020	AT4G36640	3.58822	5.63165
Chr4	17288035	17288083	AT4G36660	4.80528	7.17441
Chr4	17288035	17288083	AT4G36670	4.80528	7.17441
Chr4	17332165	17332239	AT4G36770	4.38333	5.98633
Chr4	17332165	17332239	AT4G36790	4.38333	5.98633
Chr4	17350026	17350108	AT4G36840	3.59926	4.37563
Chr4	17580162	17580321	AT4G37400	4.09289	6.27679
Chr4	17580395	17580448	AT4G37400	5.39889	8.12102
Chr4	17580503	17580851	AT4G37400	8.0088	15.4985
Chr4	17580904	17581144	AT4G37400	6.6228	11.8765
Chr4	17581422	17581485	AT4G37400	6.71387	12.0283
Chr4	17581691	17581749	AT4G37400	4.5312	6.46602
Chr4	17581801	17581863	AT4G37400	3.39275	4.0624
Chr4	17581910	17581992	AT4G37400	5.30434	8.27623
Chr4	17670326	17670403	AT4G37610	4.94899	7.12547
Chr4	17671798	17672210	AT4G37610	6.93644	12.3974
Chr4	17672308	17672379	AT4G37610	4.40773	7.09032
Chr4	17709297	17709345	AT4G37700	4.48828	6.39812
Chr4	17709530	17709578	AT4G37700	3.87405	4.97914
Chr4	17986023	17986071	AT4G38430	3.77805	5.49461
Chr4	17986023	17986071	AT4G38440	3.77805	5.49461
Chr4	17997858	17997908	AT4G38470	5.73334	8.96573
Chr4	18003964	18004012	AT4G38490	4.21603	5.7252
Chr4	18003964	18004012	AT4G38500	4.21603	5.7252
Chr4	18209288	18209347	AT4G39080	5.8488	9.1508
Chr4	18217223	18217278	AT4G39090	3.14838	4.03412
Chr4	18293760	18293808	AT4G39340	4.94899	7.12547
Chr4	18293760	18293808	AT4G39350	4.94899	7.12547
Chr4	18302636	18302684	AT4G39360	4.74918	6.8103
Chr4	18302636	18302684	AT4G39370	4.74918	6.8103
Chr4	18329704	18329906	AT4G39403	4.49908	6.16702
Chr4	18472097	18472214	AT4G39800	4.17922	5.66771
Chr5	228052	228195	AT5G01600	4.40773	7.09032
Chr5	228245	228330	AT5G01600	4.49908	6.16702
Chr5	228405	228453	AT5G01600	4.49908	6.16702
Chr5	228713	228921	AT5G01600	4.09289	6.27679
Chr5	229109	229227	AT5G01600	3.46322	4.74614
Chr5	229295	229627	AT5G01600	8.54825	15.9299
Chr5	227567	227615	AT5G01610	4.904	7.05451
Chr5	227789	227965	AT5G01610	5.71236	9.26401
Chr5	228052	228195	AT5G01610	4.40773	7.09032
Chr5	228245	228330	AT5G01610	4.49908	6.16702
Chr5	228405	228453	AT5G01610	4.49908	6.16702
Chr5	228713	228921	AT5G01610	4.09289	6.27679
Chr5	229109	229227	AT5G01610	3.46322	4.74614
Chr5	229295	229627	AT5G01610	8.54825	15.9299
Chr5	228713	228921	AT5G01620	4.09289	6.27679
Chr5	229109	229227	AT5G01620	3.46322	4.74614
Chr5	229295	229627	AT5G01620	8.54825	15.9299
Chr5	290382	290463	AT5G01760	4.04917	5.24905
Chr5	390032	390129	AT5G02020	4.04917	5.24905
Chr5	390032	390129	AT5G02021	4.04917	5.24905
Chr5	448424	448529	AT5G02240	5.8488	9.1508
Chr5	448718	448767	AT5G02240	6.29871	10.2123
Chr5	448880	449206	AT5G02240	6.74862	11.3035
Chr5	449280	449349	AT5G02240	4.49908	6.16702
Chr5	530822	530870	AT5G02440	4.49908	6.16702
Chr5	530822	530870	AT5G02450	4.49908	6.16702
Chr5	581279	581327	AT5G02590	3.14838	4.03412
Chr5	762620	762712	AT5G03200	3.07562	4.28143
Chr5	762863	762920	AT5G03200	4.48828	6.39812
Chr5	763000	763049	AT5G03200	4.89631	7.32012
Chr5	763125	763175	AT5G03200	6.21252	10.0733
Chr5	762620	762712	AT5G03204	3.07562	4.28143
Chr5	762863	762920	AT5G03204	4.48828	6.39812
Chr5	763000	763049	AT5G03204	4.89631	7.32012
Chr5	763125	763175	AT5G03204	6.21252	10.0733
Chr5	762620	762712	AT5G03210	3.07562	4.28143
Chr5	762863	762920	AT5G03210	4.48828	6.39812
Chr5	763000	763049	AT5G03210	4.89631	7.32012
Chr5	763125	763175	AT5G03210	6.21252	10.0733
Chr5	834652	834700	AT5G03380	5.39889	8.12102
Chr5	834652	834700	AT5G03390	5.39889	8.12102
Chr5	966128	966176	AT5G03690	4.24093	5.76407
Chr5	966128	966176	AT5G03700	4.24093	5.76407
Chr5	1044674	1044755	AT5G03890	4.49908	6.16702
Chr5	1044674	1044755	AT5G03900	4.49908	6.16702
Chr5	1319151	1319373	AT5G04590	3.58822	5.63165
Chr5	1518278	1518326	AT5G05140	4.49908	6.16702
Chr5	1742684	1742743	AT5G05790	5.39889	8.12102
Chr5	1804600	1804648	AT5G05980	4.74918	6.8103
Chr5	1804600	1804648	AT5G05987	4.74918	6.8103
Chr5	1804600	1804648	AT5G06000	4.74918	6.8103
Chr5	1924289	1924337	AT5G06300	3.59926	4.37563
Chr5	1930591	1930735	AT5G06320	4.48828	6.39812
Chr5	1931208	1931256	AT5G06320	4.43431	6.57662
Chr5	1931310	1931714	AT5G06320	5.66708	10.6203
Chr5	2132349	2132452	AT5G06850	6.19338	10.0424
Chr5	2132349	2132452	AT5G06870	6.19338	10.0424
Chr5	2132349	2132452	AT5G06890	6.19338	10.0424
Chr5	2326605	2326667	AT5G07350	3.53363	4.27595
Chr5	2326605	2326667	AT5G07370	3.53363	4.27595
Chr5	2357589	2357640	AT5G07450	4.09289	6.27679
Chr5	2358259	2358383	AT5G07450	4.89631	7.32012
Chr5	2358526	2358574	AT5G07450	5.39889	8.12102
Chr5	2587869	2587925	AT5G08080	5.39889	8.12102
Chr5	2587869	2587925	AT5G08090	5.39889	8.12102
Chr5	2614657	2614869	AT5G08139	4.94899	7.12547
Chr5	2614928	2615052	AT5G08139	4.49908	6.16702
Chr5	2616121	2616213	AT5G08139	4.94899	7.12547
Chr5	2616121	2616213	AT5G08141	4.94899	7.12547
Chr5	2858571	2858735	AT5G08790	4.34427	6.16982
Chr5	2859551	2859904	AT5G08790	6.12039	10.2813
Chr5	2859967	2860250	AT5G08790	6.52841	11.3263
Chr5	3239253	3239336	AT5G10290	3.93299	5.06995
Chr5	3239253	3239336	AT5G10300	3.93299	5.06995
Chr5	3253149	3253209	AT5G10336	2.04527	10.1942
Chr5	3336010	3336110	AT5G10550	5.39889	8.12102
Chr5	3336171	3336248	AT5G10550	4.48828	6.39812
Chr5	3384525	3384597	AT5G10720	4.04917	5.24905
Chr5	3771840	3771926	AT5G11700	4.89631	7.32012
Chr5	3771840	3771926	AT5G11710	4.89631	7.32012
Chr5	3783835	3783908	AT5G11740	5.39167	8.10952
Chr5	3783835	3783908	AT5G11750	5.39167	8.10952
Chr5	3798866	3798935	AT5G11790	4.04917	5.24905
Chr5	3992432	3992561	AT5G12340	6.21252	10.0733
Chr5	3992762	3992871	AT5G12340	5.39889	8.12102
Chr5	3992946	3993049	AT5G12340	5.39889	8.12102
Chr5	3993095	3993158	AT5G12340	6.74862	11.3035
Chr5	3993267	3993385	AT5G12340	5.39889	8.12102
Chr5	3992432	3992561	AT5G12350	6.21252	10.0733
Chr5	3992762	3992871	AT5G12350	5.39889	8.12102
Chr5	3992946	3993049	AT5G12350	5.39889	8.12102
Chr5	3993095	3993158	AT5G12350	6.74862	11.3035
Chr5	3993267	3993385	AT5G12350	5.39889	8.12102
Chr5	4156358	4156429	AT5G13090	4.49908	6.16702
Chr5	4156358	4156429	AT5G13100	4.49908	6.16702
Chr5	4156358	4156429	AT5G13110	4.49908	6.16702
Chr5	4220872	4220944	AT5G13230	5.8488	9.1508
Chr5	4431062	4431354	AT5G13730	6.55499	10.9893
Chr5	4432145	4432201	AT5G13730	6.29871	10.2123
Chr5	4431062	4431354	AT5G13740	6.55499	10.9893
Chr5	4432145	4432201	AT5G13740	6.29871	10.2123
Chr5	4441704	4441806	AT5G13760	4.89631	7.32012
Chr5	4441704	4441806	AT5G13770	4.89631	7.32012
Chr5	4457756	4457849	AT5G13820	3.14838	4.03412
Chr5	4457953	4458055	AT5G13820	4.49908	6.16702
Chr5	4484285	4484386	AT5G13910	6.66657	11.1704
Chr5	4484638	4484719	AT5G13910	4.83643	6.94794
Chr5	4485051	4485228	AT5G13910	5.68099	8.88179
Chr5	4484285	4484386	AT5G13917	6.66657	11.1704
Chr5	4484638	4484719	AT5G13917	4.83643	6.94794
Chr5	4485051	4485228	AT5G13917	5.68099	8.88179
Chr5	4485734	4485864	AT5G13917	4.92694	7.0907
Chr5	4485734	4485864	AT5G13920	4.92694	7.0907
Chr5	4484638	4484719	AT5G13930	4.83643	6.94794
Chr5	4485051	4485228	AT5G13930	5.68099	8.88179
Chr5	4485734	4485864	AT5G13930	4.92694	7.0907
Chr5	4756175	4756742	AT5G14730	8.40924	16.6469
Chr5	4756175	4756742	AT5G14740	8.40924	16.6469
Chr5	4756831	4757018	AT5G14740	5.68929	9.57183
Chr5	4757135	4757203	AT5G14740	4.99671	7.778
Chr5	4757255	4758150	AT5G14740	5.12604	10.3293
Chr5	5157637	5157699	AT5G15802	3.59926	4.37563
Chr5	5157637	5157699	AT5G15810	3.59926	4.37563
Chr5	6127534	6127582	AT5G18470	5.39889	8.12102
Chr5	6202283	6202331	AT5G18620	4.49908	6.16702
Chr5	6202283	6202331	AT5G18630	4.49908	6.16702
Chr5	6361940	6361988	AT5G19040	4.94899	7.12547
Chr5	6362059	6362187	AT5G19040	5.8488	9.1508
Chr5	6802638	6802711	AT5G20140	5.39889	8.12102
Chr5	6826508	6826877	AT5G20240	5.12604	10.3293
Chr5	6826937	6827427	AT5G20240	5.63864	12.0745
Chr5	7248996	7249044	AT5G21940	4.89631	7.32012
Chr5	7249112	7249224	AT5G21940	4.49908	6.16702
Chr5	7249374	7249454	AT5G21940	3.07562	4.28143
Chr5	7249612	7250383	AT5G21940	7.34446	13.493
Chr5	7251983	7252078	AT5G21940	4.94899	7.12547
Chr5	7252219	7252293	AT5G21940	4.04917	5.24905
Chr5	7678650	7678716	AT5G22950	6.55499	10.9893
Chr5	7678920	7678978	AT5G22950	6.74862	11.3035
Chr5	8775427	8775487	AT5G25290	4.04917	5.24905
Chr5	10044889	10044937	AT5G28050	5.55504	9.69915
Chr5	10045203	10045277	AT5G28050	4.99671	7.778
Chr5	10319044	10319387	AT5G28350	5.63864	12.0745
Chr5	10336193	10336360	AT5G28370	5.82547	9.44761
Chr5	15713716	15713787	AT5G39240	3.14838	4.03412
Chr5	15713842	15713919	AT5G39240	3.14838	4.03412
Chr5	15847246	15847351	AT5G39580	5.20572	8.11698
Chr5	15847409	15847773	AT5G39580	8.56854	16.915
Chr5	15847840	15848280	AT5G39580	9.44806	18.381
Chr5	15848333	15849167	AT5G39580	12.2429	28.8155
Chr5	15847246	15847351	AT5G39581	5.20572	8.11698
Chr5	15847409	15847773	AT5G39581	8.56854	16.915
Chr5	15847840	15848280	AT5G39581	9.44806	18.381
Chr5	15848333	15849167	AT5G39581	12.2429	28.8155
Chr5	15847409	15847773	AT5G39590	8.56854	16.915
Chr5	15847840	15848280	AT5G39590	9.44806	18.381
Chr5	15848333	15849167	AT5G39590	12.2429	28.8155
Chr5	16299787	16299849	AT5G40730	4.49908	6.16702
Chr5	16507573	16507631	AT5G41270	4.94899	7.12547
Chr5	16507573	16507631	AT5G41280	4.94899	7.12547
Chr5	16667422	16667487	AT5G41670	4.94899	7.12547
Chr5	16667422	16667487	AT5G41680	4.94899	7.12547
Chr5	17223964	17224139	AT5G42950	6.74862	11.3035
Chr5	17458198	17458247	AT5G43440	4.40773	7.09032
Chr5	17458198	17458247	AT5G43450	4.40773	7.09032
Chr5	17458198	17458247	AT5G43460	4.40773	7.09032
Chr5	17495581	17495662	AT5G43540	4.89631	7.32012
Chr5	17495581	17495662	AT5G43550	4.89631	7.32012
Chr5	17506898	17507059	AT5G43580	5.39889	8.12102
Chr5	17507136	17507261	AT5G43580	3.33192	4.94104
Chr5	17507443	17507690	AT5G43580	6.12039	10.2813
Chr5	17507754	17507802	AT5G43580	4.08026	5.51307
Chr5	17508118	17508187	AT5G43580	5.8488	9.1508
Chr5	17508235	17508321	AT5G43580	4.08026	5.51307
Chr5	17809221	17809295	AT5G44220	4.94899	7.12547
Chr5	18718629	18718700	AT5G46170	4.48828	6.39812
Chr5	19030617	19030669	AT5G46880	6.29871	10.2123
Chr5	19171326	19171481	AT5G47210	4.49908	6.16702
Chr5	19171586	19171640	AT5G47210	4.49908	6.16702
Chr5	19171700	19171804	AT5G47210	4.04917	5.24905
Chr5	19171914	19172006	AT5G47210	4.49908	6.16702
Chr5	19172059	19172233	AT5G47210	3.84453	6.35128
Chr5	19172299	19172408	AT5G47210	4.89631	7.32012
Chr5	19172464	19172749	AT5G47210	5.35224	9.69964
Chr5	19171326	19171481	AT5G47220	4.49908	6.16702
Chr5	19171586	19171640	AT5G47220	4.49908	6.16702
Chr5	19171700	19171804	AT5G47220	4.04917	5.24905
Chr5	19171914	19172006	AT5G47220	4.49908	6.16702
Chr5	19172059	19172233	AT5G47220	3.84453	6.35128
Chr5	19172299	19172408	AT5G47220	4.89631	7.32012
Chr5	19172464	19172749	AT5G47220	5.35224	9.69964
Chr5	19178158	19178225	AT5G47229	4.08026	5.51307
Chr5	19180410	19180458	AT5G47229	4.73494	6.78784
Chr5	19180860	19180946	AT5G47229	4.17215	5.89584
Chr5	19181305	19181432	AT5G47229	4.09289	6.27679
Chr5	19178158	19178225	AT5G47230	4.08026	5.51307
Chr5	19180410	19180458	AT5G47240	4.73494	6.78784
Chr5	19180860	19180946	AT5G47240	4.17215	5.89584
Chr5	19181305	19181432	AT5G47240	4.09289	6.27679
Chr5	19978037	19978161	AT5G49280	4.89631	7.32012
Chr5	19978037	19978161	AT5G49290	4.89631	7.32012
Chr5	20015457	20015619	AT5G49360	6.29871	10.2123
Chr5	20016295	20016392	AT5G49360	5.71236	9.26401
Chr5	20016490	20016576	AT5G49360	3.07562	4.28143
Chr5	20051954	20052046	AT5G49460	3.78421	8.28503
Chr5	20052108	20052547	AT5G49460	5.58552	18.1496
Chr5	20052879	20052956	AT5G49460	3.3004	4.47534
Chr5	20053221	20053329	AT5G49460	5.27611	7.92566
Chr5	20087517	20087584	AT5G49520	4.04917	5.24905
Chr5	20087654	20087738	AT5G49520	3.77805	5.49461
Chr5	20584999	20585208	AT5G50570	4.94899	7.12547
Chr5	20584999	20585208	AT5G50580	4.94899	7.12547
Chr5	20584999	20585208	AT5G50590	4.94899	7.12547
Chr5	20618317	20618436	AT5G50670	6.74862	11.3035
Chr5	20618497	20618568	AT5G50670	4.49908	6.16702
Chr5	20618317	20618436	AT5G50680	6.74862	11.3035
Chr5	20618497	20618568	AT5G50680	4.49908	6.16702
Chr5	20618317	20618436	AT5G50690	6.74862	11.3035
Chr5	20618497	20618568	AT5G50690	4.49908	6.16702
Chr5	20943409	20943462	AT5G51560	4.49908	6.16702
Chr5	21619573	21619621	AT5G53290	5.30434	8.27623
Chr5	21688456	21688508	AT5G53440	4.71375	6.75439
Chr5	21688456	21688508	AT5G53450	4.71375	6.75439
Chr5	21769908	21769991	AT5G53588	4.08026	5.51307
Chr5	21769908	21769991	AT5G53590	4.08026	5.51307
Chr5	21769908	21769991	AT5G53592	4.08026	5.51307
Chr5	21888156	21888248	AT5G53905	3.93299	5.06995
Chr5	21888156	21888248	AT5G53910	3.93299	5.06995
Chr5	21888156	21888248	AT5G53920	3.93299	5.06995
Chr5	22121601	22121649	AT5G54500	3.67223	4.66831
Chr5	22121730	22121810	AT5G54500	7.19852	12.4224
Chr5	22309639	22309713	AT5G54940	4.49908	6.16702
Chr5	22309639	22309713	AT5G54950	4.49908	6.16702
Chr5	22309639	22309713	AT5G54970	4.49908	6.16702
Chr5	22662266	22662315	AT5G55950	4.04917	5.24905
Chr5	22662266	22662315	AT5G55960	4.04917	5.24905
Chr5	22777323	22777416	AT5G56260	4.49908	6.16702
Chr5	22777323	22777416	AT5G56270	4.49908	6.16702
Chr5	22896453	22896501	AT5G56550	4.49908	6.16702
Chr5	22896453	22896501	AT5G56560	4.49908	6.16702
Chr5	23007682	23007757	AT5G56880	5.43298	8.48347
Chr5	23007912	23007960	AT5G56880	4.7392	7.06843
Chr5	23008131	23008373	AT5G56880	3.77805	5.49461
Chr5	23008647	23008819	AT5G56880	4.66502	6.67748
Chr5	23070061	23070109	AT5G57015	4.49908	6.16702
Chr5	23288365	23288439	AT5G57500	3.14838	4.03412
Chr5	23288628	23288766	AT5G57500	3.58822	5.63165
Chr5	23288864	23289077	AT5G57500	6.93644	12.3974
Chr5	23289183	23289677	AT5G57500	7.87095	17.6553
Chr5	23288365	23288439	AT5G57510	3.14838	4.03412
Chr5	23288628	23288766	AT5G57510	3.58822	5.63165
Chr5	23288864	23289077	AT5G57510	6.93644	12.3974
Chr5	23289183	23289677	AT5G57510	7.87095	17.6553
Chr5	23307389	23308270	AT5G57550	8.56854	16.915
Chr5	23307389	23308270	AT5G57560	8.56854	16.915
Chr5	23307389	23308270	AT5G57565	8.56854	16.915
Chr5	23691978	23692060	AT5G58610	3.14838	4.03412
Chr5	23691978	23692060	AT5G58620	3.14838	4.03412
Chr5	23723225	23723294	AT5G58720	3.78332	4.83942
Chr5	23901233	23901303	AT5G59230	3.14838	4.03412
Chr5	23901233	23901303	AT5G59250	3.14838	4.03412
Chr5	24102890	24104197	AT5G59820	18.2057	51.5215
Chr5	24102890	24104197	AT5G59830	18.2057	51.5215
Chr5	24173288	24173336	AT5G60030	5.39889	8.12102
Chr5	24384278	24384393	AT5G60680	5.39889	8.12102
Chr5	24384445	24384604	AT5G60680	3.07562	4.28143
Chr5	24482392	24482441	AT5G60860	3.77805	5.49461
Chr5	24706296	24706344	AT5G61440	4.04917	5.24905
Chr5	24887079	24887155	AT5G61970	7.19852	12.4224
Chr5	24887199	24887254	AT5G61970	3.77805	5.49461
Chr5	24887312	24887377	AT5G61970	4.49908	6.16702
Chr5	25054689	25054772	AT5G62390	3.67223	4.66831
Chr5	25054689	25054772	AT5G62400	3.67223	4.66831
Chr5	25054689	25054772	AT5G62410	3.67223	4.66831
Chr5	25097595	25097748	AT5G62510	4.94899	7.12547
Chr5	25097595	25097748	AT5G62520	4.94899	7.12547
Chr5	25380324	25380398	AT5G63320	4.08026	5.51307
Chr5	25380324	25380398	AT5G63350	4.08026	5.51307
Chr5	25477532	25477588	AT5G63630	4.74918	6.8103
Chr5	25477532	25477588	AT5G63640	4.74918	6.8103
Chr5	25484997	25485060	AT5G63650	3.77805	5.49461
Chr5	25484997	25485060	AT5G63660	3.77805	5.49461
Chr5	25484997	25485060	AT5G63670	3.77805	5.49461
Chr5	25527164	25527212	AT5G63790	3.67223	4.66831
Chr5	25527528	25527630	AT5G63790	4.94899	7.12547
Chr5	25527756	25527862	AT5G63790	4.49908	6.16702
Chr5	25528022	25528164	AT5G63790	4.94899	7.12547
Chr5	25528314	25528380	AT5G63790	4.94899	7.12547
Chr5	25527164	25527212	AT5G63800	3.67223	4.66831
Chr5	25527528	25527630	AT5G63800	4.94899	7.12547
Chr5	25527756	25527862	AT5G63800	4.49908	6.16702
Chr5	25528022	25528164	AT5G63800	4.94899	7.12547
Chr5	25528314	25528380	AT5G63800	4.94899	7.12547
Chr5	25651639	25651869	AT5G64100	5.98192	11.5641
Chr5	25659478	25659642	AT5G64120	5.8488	9.1508
Chr5	25659816	25659916	AT5G64120	5.8488	9.1508
Chr5	25660005	25660065	AT5G64120	4.49908	6.16702
Chr5	25660237	25660285	AT5G64120	3.33192	4.94104
Chr5	25660437	25660685	AT5G64120	8.54825	15.9299
Chr5	25660846	25660946	AT5G64120	4.48828	6.39812
Chr5	25704818	25704902	AT5G64270	3.84453	6.35128
Chr5	25721698	25721749	AT5G64310	4.94899	7.12547
Chr5	25972608	25972674	AT5G65020	3.7613	4.80551
Chr5	25972787	25972893	AT5G65020	5.39889	8.12102
Chr5	26023577	26023632	AT5G65140	6.29871	10.2123
Chr5	26051926	26051989	AT5G65200	4.48828	6.39812
Chr5	26051926	26051989	AT5G65205	4.48828	6.39812
Chr5	26052077	26052163	AT5G65205	5.16539	7.74942
Chr5	26052309	26052426	AT5G65205	6.29871	10.2123
Chr5	26052660	26052725	AT5G65205	4.04917	5.24905
Chr5	26051926	26051989	AT5G65207	4.48828	6.39812
Chr5	26052077	26052163	AT5G65207	5.16539	7.74942
Chr5	26052309	26052426	AT5G65207	6.29871	10.2123
Chr5	26052660	26052725	AT5G65207	4.04917	5.24905
Chr5	26059032	26059187	AT5G65220	15.0876	35.6624
Chr5	26059320	26059400	AT5G65220	8.21255	24.9884
Chr5	26059622	26059691	AT5G65220	9.44514	23.2061
Chr5	26059799	26059848	AT5G65220	5.35224	9.69964
Chr5	26059936	26060204	AT5G65220	6.74576	22.7409
Chr5	26060308	26060521	AT5G65220	9.22686	26.1401
Chr5	26060603	26060752	AT5G65220	8.45796	22.8929
Chr5	26088651	26088707	AT5G65280	5.39889	8.12102
Chr5	26089017	26089111	AT5G65280	4.49908	6.16702
Chr5	26088651	26088707	AT5G65290	5.39889	8.12102
Chr5	26089017	26089111	AT5G65290	4.49908	6.16702
Chr5	26096517	26096596	AT5G65300	4.49908	6.16702
Chr5	26096690	26096742	AT5G65300	4.94899	7.12547
Chr5	26096867	26096949	AT5G65300	5.39889	8.12102
Chr5	26097327	26097388	AT5G65300	5.8488	9.1508
Chr5	26245026	26245112	AT5G65660	4.49908	6.16702
Chr5	26263323	26263372	AT5G65690	4.94899	7.12547
Chr5	26266276	26267035	AT5G65690	8.81546	20.9397
Chr5	26280385	26280433	AT5G65700	4.49908	6.16702
Chr5	26356658	26356771	AT5G65900	4.89631	7.32012
Chr5	26492518	26492600	AT5G66310	4.94899	7.12547
Chr5	26555953	26556050	AT5G66530	5.15766	7.73711
Chr5	26572195	26572326	AT5G66580	5.9373	9.62874
Chr5	26572195	26572326	AT5G66590	5.9373	9.62874
Chr5	26602623	26602692	AT5G66650	4.04917	5.24905
Chr5	26602828	26602955	AT5G66650	6.29871	10.2123
Chr5	26603837	26604202	AT5G66650	8.05777	15.1195
Chr5	26645163	26645274	AT5G66730	3.14838	4.03412
Chr5	26645163	26645274	AT5G66740	3.14838	4.03412
Chr5	26645163	26645274	AT5G66750	3.14838	4.03412
Chr5	26653439	26653551	AT5G66760	3.67223	4.66831
Chr5	26663316	26663413	AT5G66780	4.89631	7.32012
Chr5	26663316	26663413	AT5G66790	4.89631	7.32012
Chr5	26730244	26730320	AT5G66940	4.49908	6.16702
Chr5	26730244	26730320	AT5G66950	4.49908	6.16702
Chr5	26767961	26768032	AT5G67070	4.08026	5.51307
Chr5	26851263	26851338	AT5G67290	4.08026	5.51307
Chr5	26851263	26851338	AT5G67300	4.08026	5.51307
Chr5	26853841	26853998	AT5G67300	3.46322	4.74614
Chr5	26855056	26855228	AT5G67310	4.28534	6.07617
Chr5	26855353	26855417	AT5G67310	4.94899	7.12547
Chr5	26855506	26855786	AT5G67310	5.30434	8.27623
Chr5	26853841	26853998	AT5G67320	3.46322	4.74614
Chr5	26854086	26854165	AT5G67320	3.45926	4.33965
Chr5	26855056	26855228	AT5G67320	4.28534	6.07617
Chr5	26855353	26855417	AT5G67320	4.94899	7.12547
Chr5	26855506	26855786	AT5G67320	5.30434	8.27623
Chr5	26900969	26901032	AT5G67411	5.39889	8.12102
Chr5	26906775	26906889	AT5G67430	4.89631	7.32012

## Sheet: S5
NLP7 directly regulated genes
Gene	log2FoldChange	padj
AT1G02910	-0.364955	0.0686694
AT1G03590	-0.484607	0.0372739
AT1G04410	0.358175	0.0366868
AT1G04430	-0.304603	0.0944244
AT1G05800	-0.535266	0.0487041
AT1G06520	-0.73623	0.00184783
AT1G07000	-0.426955	0.0686694
AT1G07150	0.839456	0.000839732
AT1G07610	0.627894	0.0417194
AT1G08090	1.79063	2.47604e-18
AT1G08100	1.8671	2.36713e-19
AT1G08230	-0.360429	0.0766298
AT1G08290	-0.46288	0.0712831
AT1G08630	0.513205	0.0716749
AT1G08760	0.615988	8.85647e-06
AT1G09780	0.64047	8.07462e-06
AT1G09800	0.686121	0.00708786
AT1G10480	-0.440614	0.0366868
AT1G10650	-0.583425	0.00769471
AT1G11580	0.564081	0.00316455
AT1G12110	0.682402	0.0138656
AT1G12740	0.98209	1.34217e-10
AT1G12750	0.980693	2.45209e-07
AT1G12770	0.422119	0.0183701
AT1G14340	0.393407	0.0958567
AT1G14780	-0.291197	0.0391921
AT1G16110	-0.426326	0.0422615
AT1G16130	-0.409034	0.0365811
AT1G17310	-0.54009	0.0139847
AT1G17990	1.10263	1.89056e-20
AT1G18030	0.46258	0.0183839
AT1G18390	-0.50713	0.0926503
AT1G18860	-0.585348	0.0349755
AT1G18900	-0.347034	0.00915629
AT1G19000	0.391825	0.00193744
AT1G19850	-0.513323	1.7746e-05
AT1G20620	0.445378	0.00601524
AT1G21010	-0.380636	0.0657389
AT1G21140	-0.619875	0.000576721
AT1G21450	-0.422775	0.0303195
AT1G21520	-0.55817	0.0627451
AT1G21980	-0.560803	1.99448e-07
AT1G22610	-0.400913	0.00965207
AT1G23080	0.86256	1.87147e-08
AT1G23390	-0.396447	0.0722961
AT1G24280	1.35697	1.86732e-12
AT1G24530	-0.295611	0.089044
AT1G25390	-0.435794	0.0647412
AT1G27700	0.473057	0.022452
AT1G27970	0.300843	0.0226456
AT1G27980	0.446625	0.000678836
AT1G28130	-0.536206	0.00796433
AT1G28260	-0.390688	0.0711473
AT1G28390	-0.561112	0.0242223
AT1G29290	-0.522745	0.0617584
AT1G29300	-0.665895	1.01189e-09
AT1G30820	-0.479921	0.000910426
AT1G31340	0.519567	0.0177807
AT1G31930	-0.431225	0.0147096
AT1G32090	-0.58273	1.20061e-11
AT1G32100	-0.962966	1.17138e-06
AT1G37130	1.54078	2.07679e-26
AT1G43710	1.34789	1.67408e-14
AT1G49160	0.578833	0.0139823
AT1G49300	0.323802	0.0321991
AT1G51950	-0.420435	0.0202718
AT1G52540	-0.407608	0.0580749
AT1G53180	-0.356079	0.00938518
AT1G53380	-0.464355	0.0628733
AT1G53430	-0.701648	5.68269e-05
AT1G54030	-0.434788	0.0999672
AT1G58080	0.605706	0.031719
AT1G58400	-0.364269	0.0478477
AT1G59900	0.263304	0.0999672
AT1G60010	-0.585189	0.000422435
AT1G60140	0.62427	5.3161e-05
AT1G60710	0.381613	0.0142475
AT1G61370	-0.500854	0.00511547
AT1G61460	-0.297131	0.0947367
AT1G63940	1.02114	5.89394e-16
AT1G64060	-0.475879	0.000233815
AT1G64190	1.00563	3.76168e-06
AT1G64390	-0.99473	2.57175e-06
AT1G64610	-0.451288	0.00107495
AT1G65500	-0.556865	0.0999672
AT1G65610	-0.654701	0.00100145
AT1G65690	-0.472557	0.0187997
AT1G65730	-0.429484	0.0312839
AT1G65930	0.44008	0.0306214
AT1G66600	0.676725	0.00081619
AT1G66880	-0.670339	0.000106853
AT1G67560	-0.504944	0.00647596
AT1G67800	-0.451646	0.0373681
AT1G67930	1.26778	4.47433e-18
AT1G68360	-0.701594	0.0038474
AT1G69440	0.781885	0.0018628
AT1G69530	-0.516073	0.00679839
AT1G69810	-0.45524	0.0875054
AT1G69850	-0.435634	0.00132733
AT1G70140	-0.562223	4.30451e-06
AT1G70170	-0.354967	0.0349036
AT1G70520	-0.613549	0.00193744
AT1G70530	-0.476063	0.0377869
AT1G70750	-0.363561	0.0339799
AT1G70790	0.497121	0.00191993
AT1G72160	0.497209	0.03895
AT1G72300	1.16487	1.13176e-11
AT1G72500	-0.581885	0.0435747
AT1G72680	0.34858	0.0146151
AT1G72830	0.63697	0.000235637
AT1G73920	0.545596	8.51732e-05
AT1G74370	-0.486432	0.0368958
AT1G75080	-0.392733	0.0283874
AT1G75450	-0.807768	9.42637e-07
AT1G76160	-0.44545	9.13528e-05
AT1G76430	-0.40787	0.0539997
AT1G76520	0.574345	0.0233966
AT1G76580	-0.402688	0.00531543
AT1G77330	-0.586801	0.034192
AT1G77760	4.88101	0
AT1G78050	1.63106	6.33593e-32
AT1G78240	-0.52065	0.000222812
AT1G79160	0.464271	0.0850457
AT1G79660	0.553502	0.00138507
AT1G80300	0.851249	3.56265e-07
AT1G80320	0.780253	5.95884e-05
AT1G80325	0.884014	5.31797e-07
AT1G80390	0.592446	0.0344048
AT2G01150	-0.749326	0.000342485
AT2G01430	-0.520351	0.0224075
AT2G02220	-0.632794	0.00120622
AT2G04100	-0.464963	0.0260203
AT2G13650	0.376848	0.0949937
AT2G15620	2.21072	1.24478e-38
AT2G17150	1.04535	2.01382e-07
AT2G18150	-0.647689	0.00219144
AT2G18630	-0.52818	0.000883836
AT2G18670	-0.429984	0.00326803
AT2G18960	1.40819	1.572e-14
AT2G19110	-0.371531	0.00561801
AT2G19190	-0.909482	3.3181e-05
AT2G19880	-0.42344	0.0137043
AT2G20950	-0.383846	0.063065
AT2G21270	0.366722	0.0488557
AT2G22430	-0.459751	0.000789947
AT2G22680	-0.707816	3.10601e-08
AT2G22800	-0.681826	0.00272
AT2G23450	-0.327603	0.0885652
AT2G24130	-0.503053	0.00021077
AT2G25200	-0.494406	0.0739751
AT2G26190	-0.392305	0.0869493
AT2G26290	-0.335406	0.0050547
AT2G26480	-0.704535	0.00146953
AT2G26650	1.33262	3.45373e-27
AT2G26980	0.666285	0.00540696
AT2G27510	1.00442	6.74029e-08
AT2G28305	-0.665316	2.09128e-05
AT2G28500	-0.684702	0.000226628
AT2G28510	-0.642192	6.18759e-06
AT2G29440	-0.568385	0.000112265
AT2G30400	-0.719794	0.00072504
AT2G30930	0.750286	0.000495091
AT2G30970	0.397302	0.0883006
AT2G31990	-0.352905	0.020092
AT2G32670	-0.502168	0.0684428
AT2G33550	2.51204	1.5623e-38
AT2G34180	0.86296	0.000373877
AT2G34355	1.17174	1.27579e-08
AT2G34650	-0.658544	0.000321322
AT2G35350	-0.759274	1.62129e-09
AT2G35770	-0.508443	0.0718193
AT2G35940	-0.439391	0.00660584
AT2G35945	-0.482847	0.0107986
AT2G36420	-0.849434	1.41688e-05
AT2G36580	1.10301	6.80545e-14
AT2G38120	0.406668	0.0881153
AT2G38170	1.43515	1.2855e-28
AT2G38290	-0.491521	0.0286025
AT2G38310	0.471856	0.0591426
AT2G39350	-0.674807	7.75749e-08
AT2G39380	-0.771076	0.00024901
AT2G39700	-0.800025	7.55379e-07
AT2G39870	-0.474358	0.0751253
AT2G41380	-0.484338	0.0516842
AT2G41440	0.696346	9.17787e-06
AT2G41560	1.44975	6.17684e-17
AT2G41660	0.884956	0.000240303
AT2G41740	0.380262	0.0926503
AT2G41890	-0.889887	5.30711e-12
AT2G42360	-0.687479	0.000132234
AT2G42430	-0.744567	2.37245e-06
AT2G43500	-0.403812	0.0875054
AT2G44010	-0.55322	0.0441801
AT2G44090	-0.263264	0.0338436
AT2G44290	-0.458113	0.0402163
AT2G44370	-0.531222	0.0694297
AT2G44670	-0.571598	0.0194737
AT2G46140	-0.546983	0.0547767
AT2G46150	-0.845142	7.88849e-05
AT2G46170	-0.416159	0.0335679
AT2G47140	-0.570684	0.0487041
AT2G47160	0.780627	0.000294133
AT2G47260	-0.401931	0.0162514
AT2G47490	-0.390687	0.0654252
AT3G01200	0.350843	0.0792492
AT3G01620	0.608928	0.0175553
AT3G01970	-0.36281	0.0183701
AT3G02350	-0.368422	0.0646239
AT3G02360	-0.253345	0.0297575
AT3G04220	-0.57548	0.00639462
AT3G05220	-0.667679	0.00107831
AT3G05370	0.818237	0.00178542
AT3G06330	-0.537981	0.00640705
AT3G06370	1.04605	1.25862e-17
AT3G07180	0.308913	0.0801094
AT3G07350	0.644075	0.0050547
AT3G08580	0.5323	6.71837e-09
AT3G09020	-0.59621	0.00430784
AT3G09520	-0.473407	0.00769471
AT3G09920	-0.515488	0.0303195
AT3G10960	-0.497335	0.00134056
AT3G11840	-0.480381	0.0718193
AT3G12700	2.40988	7.00372e-50
AT3G13380	-0.312203	0.0652166
AT3G13730	2.49925	4.30552e-43
AT3G13810	-0.660233	0.00869274
AT3G14260	0.653853	0.00108064
AT3G14470	-0.683002	0.0117415
AT3G15810	-0.283793	0.0627451
AT3G16560	0.482421	0.0590194
AT3G16910	-0.367026	0.049257
AT3G17120	-0.382277	0.0411107
AT3G17240	0.298697	0.0147853
AT3G17420	-0.350294	0.000410436
AT3G17510	0.28937	0.0835983
AT3G18560	0.572627	0.00878036
AT3G18930	-0.459939	0.0997763
AT3G19020	1.01328	5.66718e-07
AT3G21230	-0.54632	0.0210267
AT3G21270	-0.605305	0.00383035
AT3G21650	-0.674615	0.0050547
AT3G21690	-0.391568	0.00540696
AT3G21700	-0.438804	0.0849046
AT3G21780	-0.490093	0.0303195
AT3G21781	-0.488086	0.0765698
AT3G22380	-0.260316	0.0402654
AT3G23160	-0.526088	0.00459387
AT3G23430	0.847675	3.43555e-05
AT3G23590	-0.33608	0.0297575
AT3G23820	0.38156	0.0970878
AT3G24420	0.427754	0.00120249
AT3G24518	1.09481	2.32927e-08
AT3G24520	1.067	1.18805e-07
AT3G25730	-0.301639	0.0926503
AT3G25740	-0.47747	0.0117537
AT3G25900	-0.512302	0.0784655
AT3G26440	-0.355167	0.0299346
AT3G26500	-0.583976	0.0441801
AT3G26910	-0.403699	0.081389
AT3G27010	-0.501204	0.00788358
AT3G29670	-0.714804	0.000284351
AT3G46110	-0.836018	0.000814942
AT3G46280	-0.921016	2.92045e-06
AT3G47820	-0.611319	0.0411683
AT3G48090	-0.61179	0.000111692
AT3G48100	-0.579334	5.60873e-05
AT3G48360	2.17115	1.37248e-27
AT3G48990	0.493255	0.00172294
AT3G49620	0.64841	0.0126156
AT3G49690	-0.539281	0.00229887
AT3G49810	-0.371537	0.0167841
AT3G49940	3.52837	4.36675e-103
AT3G52360	0.441634	0.0627451
AT3G52870	-0.59712	0.00380587
AT3G53810	-0.422699	0.0628733
AT3G53930	-0.278615	0.0970878
AT3G54030	-0.376184	0.0562295
AT3G54100	-0.318364	0.0419086
AT3G54420	-0.766823	0.000944076
AT3G55740	-0.526263	0.00326803
AT3G55850	0.378851	0.00500094
AT3G55950	-0.637298	1.79534e-05
AT3G58830	0.62333	0.00183682
AT3G59220	-0.848562	9.99191e-05
AT3G59700	-0.440895	0.0628733
AT3G59750	-0.487257	0.0224075
AT3G60220	0.549949	0.0562977
AT3G60750	0.887996	9.47573e-11
AT3G62100	-0.492596	0.0404326
AT4G00340	-0.372648	0.0370389
AT4G00700	0.770637	5.87818e-07
AT4G00900	-0.367848	0.0637911
AT4G00940	0.531997	0.000422435
AT4G01720	-0.700937	0.00434564
AT4G02330	-0.651488	0.00185849
AT4G03460	-0.589464	0.00415231
AT4G03480	-0.598316	0.0402661
AT4G05390	0.775346	0.00140422
AT4G09000	0.261357	0.0945965
AT4G09010	0.589565	0.00853073
AT4G11350	-0.53971	0.000213487
AT4G12000	-0.347444	0.0714116
AT4G12250	-0.310427	0.0611582
AT4G13250	0.539987	0.000776566
AT4G15630	-0.449742	0.00751276
AT4G16490	-0.537439	0.0012363
AT4G17250	-0.355488	0.0255117
AT4G18160	-0.406732	0.0725336
AT4G19230	-0.442809	0.000321483
AT4G20140	-0.48283	0.0792492
AT4G21120	-0.540074	0.0134304
AT4G21380	-0.583782	0.0487041
AT4G21410	0.371395	0.0391071
AT4G22070	-0.332248	0.0997763
AT4G22720	-0.451619	0.0365197
AT4G22780	-0.414954	0.0652166
AT4G22970	-0.744808	6.48692e-05
AT4G22980	-0.640296	0.0200032
AT4G23010	-0.528196	0.0991026
AT4G23180	-0.576765	0.00647284
AT4G23270	-0.476324	0.0627451
AT4G24040	2.05098	2.36403e-57
AT4G24240	-0.726881	0.000106024
AT4G24400	1.00029	2.07432e-11
AT4G24620	0.429133	0.00691023
AT4G25180	0.366217	0.0825992
AT4G25360	-0.339499	0.0825992
AT4G25620	0.531753	6.87777e-05
AT4G25640	-0.434235	0.0689177
AT4G26090	-0.367369	0.0539997
AT4G26095	-0.347218	0.063099
AT4G26120	-0.544168	0.0371294
AT4G26540	-0.764614	0.000105981
AT4G26542	-0.722261	0.00169093
AT4G26970	0.465701	0.000979052
AT4G26980	0.632737	0.00639425
AT4G27260	-0.462782	0.0459085
AT4G27460	0.621048	0.0129126
AT4G27480	0.556589	0.0422822
AT4G27520	0.828509	3.59776e-05
AT4G30080	-0.378002	0.0385581
AT4G30190	2.07127	2.47603e-26
AT4G30850	-0.454724	0.0012777
AT4G31380	-0.726909	0.000373877
AT4G31730	0.74024	0.00540696
AT4G31820	-0.822284	7.18851e-05
AT4G31875	0.794637	0.000262548
AT4G32300	-0.66621	0.000463351
AT4G32320	-0.406758	0.0364473
AT4G32920	-0.387285	0.0660817
AT4G34135	0.565237	0.000861178
AT4G34240	2.16741	3.02413e-36
AT4G34480	-0.472951	0.00193744
AT4G35600	-0.704033	1.09671e-09
AT4G36520	-0.29071	0.0726812
AT4G36670	0.476715	0.0719775
AT4G36710	-0.494161	0.0297698
AT4G36940	-0.352996	0.0984841
AT4G36945	-0.51538	0.000138174
AT4G37000	-0.471067	0.0686694
AT4G37070	-0.613256	0.0158237
AT4G37640	-0.333411	0.0223159
AT4G37850	-0.556455	0.00415231
AT4G38420	-0.471061	0.0689177
AT4G38470	0.516329	0.0202834
AT4G38480	0.619676	9.96707e-05
AT4G39050	-0.282902	0.0718193
AT4G39400	-0.296447	0.0689177
AT4G39780	0.376479	0.0303195
AT4G39800	-0.607128	0.00609339
AT4G39830	-0.716044	0.000224357
AT4G39838	-0.746257	7.61427e-07
AT4G39840	-0.799556	2.36583e-07
AT5G01100	-0.276745	0.0162514
AT5G01340	0.913103	3.87914e-05
AT5G01540	-0.55979	0.000522065
AT5G01542	-0.566617	0.000560615
AT5G01730	-0.406127	0.0144858
AT5G01732	-0.438013	0.00715312
AT5G01830	-0.468323	0.00788358
AT5G02780	-0.607671	0.0224075
AT5G03700	-0.68035	0.00915629
AT5G05340	-0.757627	0.000192512
AT5G05860	-0.576029	4.5621e-05
AT5G06140	0.362121	0.0227146
AT5G06720	-0.857075	6.0511e-07
AT5G06740	-0.732659	0.000120064
AT5G07070	-0.399646	0.022345
AT5G07080	-0.537644	0.0583926
AT5G07300	-0.496653	0.00808955
AT5G07580	1.08818	2.36583e-07
AT5G10030	0.814979	2.95496e-08
AT5G10200	0.501932	0.000458196
AT5G11210	-0.463736	0.0335301
AT5G12010	-0.492556	0.00106306
AT5G12860	0.618643	0.00157476
AT5G13110	0.888938	7.48337e-08
AT5G13240	0.403755	0.022962
AT5G13330	-0.318937	0.044362
AT5G13420	0.71213	2.25815e-09
AT5G13750	0.576379	1.79534e-05
AT5G14120	0.638185	0.0042606
AT5G14230	-0.65745	6.00842e-08
AT5G14930	-0.391677	0.0219217
AT5G17300	-0.436346	0.0190242
AT5G17680	-0.492965	0.0038474
AT5G18550	-0.50786	0.00639425
AT5G18860	-0.564831	0.0108911
AT5G20510	0.448144	0.0505388
AT5G20540	3.44827	8.08731e-109
AT5G20885	0.756065	0.000688718
AT5G21170	0.394806	0.058757
AT5G21222	0.75034	0.0019961
AT5G24320	-0.355287	0.00219144
AT5G24430	-0.482699	0.0349036
AT5G24530	-0.321825	0.0849421
AT5G25350	-0.458337	8.60064e-05
AT5G28510	-0.585887	0.000278711
AT5G35370	-0.430226	0.0042606
AT5G35580	-0.47775	0.0615493
AT5G38210	-0.425908	0.0252332
AT5G38212	-0.462667	0.022452
AT5G38660	0.311524	0.0904944
AT5G39590	0.484331	0.000120064
AT5G40170	-0.454474	0.0861542
AT5G40470	0.450336	0.0538765
AT5G40850	0.948988	1.94322e-12
AT5G42010	-0.584256	0.0350217
AT5G42990	0.525464	0.0116696
AT5G43190	-0.571007	0.0134304
AT5G43420	-0.852365	7.77707e-11
AT5G43440	-0.469553	0.0763654
AT5G45100	-0.456854	0.00231751
AT5G45280	-0.512646	0.00248478
AT5G45340	0.672502	0.0108911
AT5G46590	-0.388827	0.0579215
AT5G47070	-0.610407	2.18069e-08
AT5G47370	-0.629507	0.000342485
AT5G47560	2.10181	8.94071e-28
AT5G48175	-0.671778	0.0143423
AT5G48400	-0.400489	0.0010495
AT5G48410	-0.479236	0.0223549
AT5G49620	-0.673531	5.80859e-05
AT5G49665	-0.575624	0.000372443
AT5G49690	-0.394788	0.077878
AT5G50130	-0.814036	7.18851e-05
AT5G50200	1.25534	1.27926e-09
AT5G50260	-0.405968	0.0487041
AT5G50900	-0.406687	0.0233582
AT5G51550	-1.24674	1.20061e-11
AT5G51980	0.283064	0.0145776
AT5G53110	-0.595183	0.00564295
AT5G53460	0.63625	3.40996e-08
AT5G53470	0.564445	0.002819
AT5G53550	-0.68341	1.49915e-11
AT5G53830	-0.922476	8.75714e-10
AT5G54230	-0.37601	0.0614701
AT5G54470	-0.629425	0.000207651
AT5G54510	-0.684042	0.00796433
AT5G54670	0.646161	0.00915629
AT5G55050	-1.26991	8.65855e-16
AT5G55090	-0.808519	5.3161e-05
AT5G57000	-0.555925	0.0068649
AT5G57070	-0.698761	0.000373877
AT5G57340	-0.483783	7.00362e-05
AT5G58320	1.37988	5.36989e-10
AT5G58330	0.726453	0.000705645
AT5G58350	0.379213	3.06625e-05
AT5G58620	-0.474635	0.00449147
AT5G58670	-0.569359	0.00337016
AT5G59780	2.64405	4.1663e-47
AT5G60200	-1.22824	2.60321e-14
AT5G60250	-0.301684	0.0314127
AT5G60280	-0.427481	0.00539824
AT5G61560	-0.606437	1.81837e-06
AT5G62070	-0.307328	0.0518579
AT5G62430	0.651782	0.000799436
AT5G62630	-0.742884	0.0002815
AT5G62770	-0.439671	0.0350155
AT5G63160	2.04812	3.35982e-23
AT5G63450	-0.511148	0.00338927
AT5G64090	-0.400368	0.0562295
AT5G64300	-0.272557	0.084647
AT5G64410	-0.332323	0.0183701
AT5G64880	-0.396648	0.0814874
AT5G65140	1.883	2.62827e-23
AT5G65790	-0.58169	8.05134e-06
AT5G66600	-0.635054	0.00939733
AT5G66850	-0.523633	6.19532e-06
AT5G66920	-0.47887	0.0179179
AT5G67190	-0.482666	0.0391921
AT5G67420	2.33135	3.15825e-30

## Sheet: S6
Transcription Factors regulated by NLP7
Gene	Description
At1g08290	WIP3, WIP domain protein 3
At1g10480	ZFP5, zinc finger protein 5
At1g17310	MADS-box transcription factor family protein
At1g18860	ATWRKY61, WRKY61, WRKY DNA-binding protein 61
At1g19000	Homeodomain-like superfamily protein
At1g19850	ARF5, IAA24, MP, Transcriptional factor B3 family protein / auxin-responsive factor AUX/IAA-related
At1g21450	SCL1, SCARECROW-like 1
At1g66600	ABO3, ATWRKY63, WRKY63, ABA overly sensitive mutant 3
At1g68360	C2H2 and C2HC zinc fingers superfamily protein
At1g69810	ATWRKY36, WRKY36, WRKY DNA-binding protein 36
At1g70790	Calcium-dependent lipid-binding (CaLB domain) family protein
At1g72830	ATHAP2C, HAP2C, NF-YA3, nuclear factor Y, subunit A3
At1g74370	RING/U-box superfamily protein
At1g75080	BZR1, Brassinosteroid signalling positive regulator (BZR1) family protein
At1g76580	Squamosa promoter-binding protein-like (SBP domain) transcription factor family protein
At2g01430	ATHB-17, ATHB17, HB17, homeobox-leucine zipper protein 17
At2g17150	Plant regulator RWP-RK family protein
At2g18670	RING/U-box superfamily protein
At2g22430	ATHB6, HB6, homeobox protein 6
At2g22800	HAT9, Homeobox-leucine zipper protein family
At2g28510	Dof-type zinc finger DNA-binding family protein
At2g35940	BLH1, EDA29, BEL1-like homeodomain 1
At2g42360	RING/U-box superfamily protein
At2g42430	ASL18, LBD16, lateral organ boundaries-domain 16
At2g43500	Plant regulator RWP-RK family protein
At2g47260	ATWRKY23, WRKY23, WRKY DNA-binding protein 23
At3g01970	ATWRKY45, WRKY45, WRKY DNA-binding protein 45
At3g13810	AtIDD11, IDD11, indeterminate(ID)-domain 11
At3g18930	RING/U-box superfamily protein
At3g19020	Leucine-rich repeat (LRR) family protein
At3g21270	ADOF2, DOF2, DOF zinc finger protein 2
At3g24520	AT-HSFC1, HSFC1, heat shock transcription factor C1
At3g25730	EDF3, ethylene response DNA binding factor 3
At3g27010	AT-TCP20, ATTCP20, PCF1, TCP20, TEOSINTE BRANCHED 1, cycloidea, PCF (TCP)-domain family protein 20
At3g48100	ARR5, ATRR2, IBC6, RR5, response regulator 5
At3g49690	ATMYB84, MYB84, RAX3, myb domain protein 84
At3g49940	LBD38, LOB domain-containing protein 38
At4g00940	Dof-type zinc finger DNA-binding family protein
At4g01720	AtWRKY47, WRKY47, WRKY family transcription factor
At4g22070	ATWRKY31, WRKY31, WRKY DNA-binding protein 31
At4g24240	ATWRKY7, WRKY7, WRKY DNA-binding protein 7
At4g30080	ARF16, auxin response factor 16
At4g36710	GRAS family transcription factor
At4g37850	basic helix-loop-helix (bHLH) DNA-binding superfamily protein
At4g39780	Integrase-type DNA-binding superfamily protein
At5g07580	Integrase-type DNA-binding superfamily protein
At5g10030	OBF4, TGA4, TGACG motif-binding factor 4
At5g13330	Rap2.6L, related to AP2 6l
At5g18550	Zinc finger C-x8-C-x5-C-x3-H type family protein
At5g20510	AL5, alfin-like 5
At5g20885	RING/U-box superfamily protein
At5g46590	anac096, NAC096, NAC domain containing protein 96
At5g47370	HAT2, Homeobox-leucine zipper protein 4 (HB-4) / HD-ZIP protein
At5g49620	AtMYB78, MYB78, myb domain protein 78
At5g54230	AtMYB49, MYB49, myb domain protein 49
At5g54470	B-box type zinc finger family protein
At5g59780	ATMYB59, ATMYB59-1, ATMYB59-2, ATMYB59-3, MYB59, myb domain protein 59
At5g60200	TMO6, TARGET OF MONOPTEROS 6
At5g62430	CDF1, cycling DOF factor 1
At5g65790	ATMYB68, MYB68, myb domain protein 68
At5g67190	DEAR2, DREB and EAR motif protein 2
At5g67420	ASL39, LBD37, LOB domain-containing protein 37

## Sheet: S7
Kinases regulated by NLP7
Gene	Description
At4g23270	CRK19, cysteine-rich RLK (RECEPTOR-like protein kinase) 19
At1g70520	CRK2, cysteine-rich RLK (RECEPTOR-like protein kinase) 2
At5g60280	Concanavalin A-like lectin protein kinase family protein
At1g61460	S-locus protein kinase, putative
At2g26290	ARSK1, root-specific kinase 1
At4g35600	CONNEXIN 32, Protein kinase superfamily protein
At1g49160	WNK7, Protein kinase superfamily protein
At5g40170	AtRLP54, RLP54, receptor like protein 54
At1g16110	WAKL6, wall associated kinase-like 6
At5g47070	Protein kinase superfamily protein
At4g24400	ATCIPK8, CIPK8, PKS11, SnRK3.13, CBL-interacting protein kinase 8
At3g53810	Concanavalin A-like lectin protein kinase family protein
At1g16130	WAKL2, wall associated kinase-like 2
At5g35580	Protein kinase superfamily protein
At5g21170	AKINBETA1, 5'-AMP-activated protein kinase beta-2 subunit protein
At3g01200	AtRP2, RP2, PPDK regulatory protein 2
At1g07150	MAPKKK13, mitogen-activated protein kinase kinase kinase 13
At2g02220	ATPSKR1, PSKR1, phytosulfokin receptor 1
At4g32300	SD2-5, S-domain-2 5
At5g06740	Concanavalin A-like lectin protein kinase family protein
At3g55950	ATCRR3, CCR3, CRINKLY4 related 3
At3g09920	PIP5K9, phosphatidyl inositol monophosphate 5 kinase
At4g39400	ATBRI1, BIN1, BRI1, CBB2, DWF2, Leucine-rich receptor-like protein kinase family protein
At3g54030	Protein kinase protein with tetratricopeptide repeat domain
At1g66880	Protein kinase superfamily protein
At1g70530	CRK3, cysteine-rich RLK (RECEPTOR-like protein kinase) 3
At4g20140	GSO1, Leucine-rich repeat transmembrane protein kinase
At1g72300	Leucine-rich receptor-like protein kinase family protein
At5g61560	U-box domain-containing protein kinase family protein
At5g35370	S-locus lectin protein kinase family protein
At4g21410	CRK29, cysteine-rich RLK (RECEPTOR-like protein kinase) 29
At4g26540	Leucine-rich repeat receptor-like protein kinase family protein
At5g66850	MAPKKK5, mitogen-activated protein kinase kinase kinase 5
At5g55090	MAPKKK15, mitogen-activated protein kinase kinase kinase 15
At5g38210	Protein kinase family protein
At2g34180	ATWL2, CIPK13, SnRK3.7, WL2, CBL-interacting protein kinase 13
At5g07070	CIPK2, SnRK3.2, CBL-interacting protein kinase 2
At4g00340	RLK4, receptor-like protein kinase 4
At1g53430	Leucine-rich repeat transmembrane protein kinase
At5g01540	LECRKA4.1, lectin receptor kinase a4.1
At1g61370	S-locus lectin protein kinase family protein
At3g17420	GPK1, glyoxysomal protein kinase 1
At3g17510	CIPK1, SnRK3.16, CBL-interacting protein kinase 1
At3g05370	AtRLP31, RLP31, receptor like protein 31
At2g26980	CIPK3, SnRK3.17, CBL-interacting protein kinase 3
At3g53930	Protein kinase superfamily protein
At4g23180	CRK10, RLK4, cysteine-rich RLK (RECEPTOR-like protein kinase) 10
At5g24430	Calcium-dependent protein kinase (CDPK) family protein
At2g41890	curculin-like (mannose-binding) lectin family protein / PAN domain-containing protein
At1g18390	Protein kinase superfamily protein
At1g25390	Protein kinase superfamily protein
At1g52540	Protein kinase superfamily protein
At3g59750	Concanavalin A-like lectin protein kinase family protein
At1g28390	Protein kinase superfamily protein
At2g36580	Pyruvate kinase family protein
At2g24130	Leucine-rich receptor-like protein kinase family protein
At3g59700	ATHLECRK, HLECRK, LECRK1, lectin-receptor kinase
At2g23450	Protein kinase superfamily protein
At5g58350	WNK4, ZIK2, with no lysine (K) kinase 4
At4g38470	ACT-like protein tyrosine kinase family protein
At5g21222	protein kinase family protein
At4g21380	ARK3, RK3, receptor kinase 3
At1g21980	ATPIP5K1, ATPIPK1, PIP5K1, phosphatidylinositol-4-phosphate 5-kinase 1
At2g34650	ABR, PID, Protein kinase superfamily protein
At3g13380	BRL3, BRI1-like 3
At2g19190	FRK1, FLG22-induced receptor-like kinase 1

## Sheet: S8
Class I: Stable or late genes
Gene	Description
At1g03590	Protein phosphatase 2C family protein
At1g07150	MAPKKK13, mitogen-activated protein kinase kinase kinase 13
At1g07610	MT1C, metallothionein 1C
At1g14340	RNA-binding (RRM/RBD/RNP motifs) family protein
At1g19850	ARF5, IAA24, MP, Transcriptional factor B3 family protein / auxin-responsive factor AUX/IAA-related
At1g21010	unknown protein; FUNCTIONS IN: molecular_function unknown; INVOLVED IN: N-terminal protein myristoylation; LOCATED IN: cellular_component unknown; EXPRESSED IN: 24 plant structures; EXPRESSED DURING: 14 growth stages; BEST Arabidopsis thaliana protein match is: unknown protein (TAIR:AT1G76600.1); Has 206 Blast hits to 206 proteins in 13 species: Archae - 0; Bacteria - 0; Metazoa - 0; Fungi - 0; P…
At1g21980	ATPIP5K1, ATPIPK1, PIP5K1, phosphatidylinositol-4-phosphate 5-kinase 1
At1g23390	Kelch repeat-containing F-box family protein
At1g27700	Syntaxin/t-SNARE family protein
At1g60710	ATB2, NAD(P)-linked oxidoreductase superfamily protein
At1g61370	S-locus lectin protein kinase family protein
At1g67560	PLAT/LH2 domain-containing lipoxygenase family protein
At1g70750	Protein of unknown function, DUF593
At1g75080	BZR1, Brassinosteroid signalling positive regulator (BZR1) family protein
At1g78050	PGM, phosphoglycerate/bisphosphoglycerate mutase
At1g80390	IAA15, indole-3-acetic acid inducible 15
At2g01150	RHA2B, RING-H2 finger protein 2B
At2g23450	Protein kinase superfamily protein
At2g32670	ATVAMP725, VAMP725, vesicle-associated membrane protein 725
At2g39870	unknown protein; BEST Arabidopsis thaliana protein match is: unknown protein (TAIR:AT3G55690.1); Has 73 Blast hits to 71 proteins in 14 species: Archae - 0; Bacteria - 0; Metazoa - 2; Fungi - 2; Plants - 69; Viruses - 0; Other Eukaryotes - 0 (source: NCBI BLink).
At2g41440	unknown protein; BEST Arabidopsis thaliana protein match is: unknown protein (TAIR:AT2G41470.1); Has 30201 Blast hits to 17322 proteins in 780 species: Archae - 12; Bacteria - 1396; Metazoa - 17338; Fungi - 3422; Plants - 5037; Viruses - 0; Other Eukaryotes - 2996 (source: NCBI BLink).
At2g42430	ASL18, LBD16, lateral organ boundaries-domain 16
At2g43500	Plant regulator RWP-RK family protein
At2g44670	Protein of unknown function (DUF581)
At2g46170	Reticulon family protein
At2g47260	ATWRKY23, WRKY23, WRKY DNA-binding protein 23
At3g17120	unknown protein; BEST Arabidopsis thaliana protein match is: unknown protein (TAIR:AT1G02380.1); Has 67 Blast hits to 67 proteins in 11 species: Archae - 0; Bacteria - 0; Metazoa - 0; Fungi - 0; Plants - 67; Viruses - 0; Other Eukaryotes - 0 (source: NCBI BLink).
At3g19020	Leucine-rich repeat (LRR) family protein
At3g48360	ATBT2, BT2, BTB and TAZ domain protein 2
At3g55850	LAF3, LAF3 ISF1, LAF3 ISF2, Amidohydrolase family
At3g59220	ATPIRIN1, PRN, PRN1, pirin
At4g00700	C2 calcium/lipid-binding plant phosphoribosyltransferase family protein
At4g00900	ATECA2, ECA2, ER-type Ca2+-ATPase 2
At4g01720	AtWRKY47, WRKY47, WRKY family transcription factor
At4g16490	ARM repeat superfamily protein
At4g22780	ACR7, ACT domain repeat 7
At4g24400	ATCIPK8, CIPK8, PKS11, SnRK3.13, CBL-interacting protein kinase 8
At4g25360	TBL18, TRICHOME BIREFRINGENCE-LIKE 18
At4g26090	RPS2, NB-ARC domain-containing disease resistance protein
At4g32300	SD2-5, S-domain-2 5
At4g35600	CONNEXIN 32, Protein kinase superfamily protein
At4g36670	Major facilitator superfamily protein
At4g36710	GRAS family transcription factor
At4g37000	ACD2, ATRCCR, accelerated cell death 2 (ACD2)
At4g37640	ACA2, calcium ATPase 2
At4g38470	ACT-like protein tyrosine kinase family protein
At4g39400	ATBRI1, BIN1, BRI1, CBB2, DWF2, Leucine-rich receptor-like protein kinase family protein
At4g39800	ATIPS1, ATMIPS1, MI-1-P SYNTHASE, MIPS1, myo-inositol-1-phosphate synthase 1
At5g03700	D-mannose binding lectin protein with Apple-like carbohydrate-binding domain
At5g13110	G6PD2, glucose-6-phosphate dehydrogenase 2
At5g25350	EBF2, EIN3-binding F box protein 2
At5g39590	TLD-domain containing nucleolar protein
At5g43440	2-oxoglutarate (2OG) and Fe(II)-dependent oxygenase superfamily protein
At5g45340	CYP707A3, cytochrome P450, family 707, subfamily A, polypeptide 3
At5g49665	Zinc finger (C3HC4-type RING finger) family protein
At5g50900	ARM repeat superfamily protein
At5g53470	ACBP, ACBP1, acyl-CoA binding protein 1
At5g58620	zinc finger (CCCH-type) family protein
At5g64410	ATOPT4, OPT4, oligopeptide transporter 4
At5g65140	Haloacid dehalogenase-like hydrolase (HAD) superfamily protein
At5g66850	MAPKKK5, mitogen-activated protein kinase kinase kinase 5

## Sheet: S9
Class II: Transient genes
Gene	Description
At1g05800	DGL, alpha/beta-Hydrolases superfamily protein
At1g06520	ATGPAT1, GPAT1, glycerol-3-phosphate acyltransferase 1
At1g07000	ATEXO70B2, EXO70B2, exocyst subunit exo70 family protein B2
At1g08090	ACH1, ATNRT2.1, ATNRT2:1, LIN1, NRT2, NRT2.1, NRT2:1, NRT2;1AT, nitrate transporter 2:1
At1g08230	ATGAT1, GAT1, Transmembrane amino acid transporter family protein
At1g09800	Pseudouridine synthase family protein
At1g10650	SBP (S-ribonuclease binding protein) family protein
At1g11580	ATPMEPCRA, PMEPCRA, methylesterase PCR A
At1g12110	ATNRT1, B-1, CHL1, CHL1-1, NRT1, NRT1.1, nitrate transporter 1.1
At1g12750	ATRBL6, RBL6, RHOMBOID-like protein 6
At1g12770	EMB1586, ISE1, P-loop containing nucleoside triphosphate hydrolases superfamily protein
At1g14780	MAC/Perforin domain-containing protein
At1g16110	WAKL6, wall associated kinase-like 6
At1g18390	Protein kinase superfamily protein
At1g18860	ATWRKY61, WRKY61, WRKY DNA-binding protein 61
At1g18900	Pentatricopeptide repeat (PPR) superfamily protein
At1g19000	Homeodomain-like superfamily protein
At1g20620	ATCAT3, CAT3, SEN2, catalase 3
At1g22610	C2 calcium/lipid-binding plant phosphoribosyltransferase family protein
At1g25390	Protein kinase superfamily protein
At1g29300	UNE1, Plant protein of unknown function (DUF641)
At1g31930	XLG3, extra-large GTP-binding protein 3
At1g32090	early-responsive to dehydration stress protein (ERD4)
At1g51950	IAA18, indole-3-acetic acid inducible 18
At1g53380	Plant protein of unknown function (DUF641)
At1g60010	unknown protein; FUNCTIONS IN: molecular_function unknown; INVOLVED IN: N-terminal protein myristoylation; LOCATED IN: cellular_component unknown; EXPRESSED IN: 22 plant structures; EXPRESSED DURING: 13 growth stages; BEST Arabidopsis thaliana protein match is: unknown protein (TAIR:AT1G10530.1); Has 185 Blast hits to 185 proteins in 18 species: Archae - 0; Bacteria - 0; Metazoa - 0; Fungi - 3; P…
At1g61460	S-locus protein kinase, putative
At1g64390	AtGH9C2, GH9C2, glycosyl hydrolase 9C2
At1g64610	Transducin/WD40 repeat-like superfamily protein
At1g65610	ATGH9A2, KOR2, Six-hairpin glycosidases superfamily protein
At1g65730	YSL7, YELLOW STRIPE like 7
At1g65930	cICDH, cytosolic NADP+-dependent isocitrate dehydrogenase
At1g69530	AT-EXP1, ATEXP1, ATEXPA1, ATHEXP ALPHA 1.2, EXP1, EXPA1, expansin A1
At1g70140	ATFH8, FH8, formin 8
At1g70790	Calcium-dependent lipid-binding (CaLB domain) family protein
At1g72830	ATHAP2C, HAP2C, NF-YA3, nuclear factor Y, subunit A3
At1g75450	ATCKX5, ATCKX6, CKX5, cytokinin oxidase 5
At1g76160	sks5, SKU5 similar 5
At1g76580	Squamosa promoter-binding protein-like (SBP domain) transcription factor family protein
At1g78240	OSU1, QUA2, TSD2, S-adenosyl-L-methionine-dependent methyltransferases superfamily protein
At1g79160	unknown protein; BEST Arabidopsis thaliana protein match is: unknown protein (TAIR:AT1G16500.1); Has 104 Blast hits to 102 proteins in 13 species: Archae - 0; Bacteria - 0; Metazoa - 0; Fungi - 0; Plants - 104; Viruses - 0; Other Eukaryotes - 0 (source: NCBI BLink).
At1g79660	unknown protein; BEST Arabidopsis thaliana protein match is: unknown protein (TAIR:AT1G16170.1); Has 30201 Blast hits to 17322 proteins in 780 species: Archae - 12; Bacteria - 1396; Metazoa - 17338; Fungi - 3422; Plants - 5037; Viruses - 0; Other Eukaryotes - 2996 (source: NCBI BLink).
At1g80300	ATNTT1, NTT1, nucleotide transporter 1
At2g02220	ATPSKR1, PSKR1, phytosulfokin receptor 1
At2g13650	GONST1, golgi nucleotide sugar transporter 1
At2g20950	Arabidopsis phospholipase-like protein (PEARLI 4) family
At2g22430	ATHB6, HB6, homeobox protein 6
At2g26290	ARSK1, root-specific kinase 1
At2g26650	AKT1, ATAKT1, KT1, K+ transporter 1
At2g29440	ATGSTU6, GST24, GSTU6, glutathione S-transferase tau 6
At2g34355	Major facilitator superfamily protein
At2g34650	ABR, PID, Protein kinase superfamily protein
At2g36580	Pyruvate kinase family protein
At2g39350	ABC-2 type transporter family protein
At2g39700	ATEXP4, ATEXPA4, ATHEXP ALPHA 1.6, EXPA4, expansin A4
At2g41660	MIZ1, Protein of unknown function, DUF617
At2g42360	RING/U-box superfamily protein
At2g46140	Late embryogenesis abundant protein
At2g46150	Late embryogenesis abundant (LEA) hydroxyproline-rich glycoprotein family
At2g47140	NAD(P)-binding Rossmann-fold superfamily protein
At2g47490	ATNDT1, NDT1, NAD+ transporter 1
At3g01200	AtRP2, RP2, PPDK regulatory protein 2
At3g01970	ATWRKY45, WRKY45, WRKY DNA-binding protein 45
At3g02350	GAUT9, galacturonosyltransferase 9
At3g05220	Heavy metal transport/detoxification superfamily protein
At3g07180	GPI transamidase component PIG-S-related
At3g07350	Protein of unknown function (DUF506)
At3g09520	ATEXO70H4, EXO70H4, exocyst subunit exo70 family protein H4
At3g10960	ATAZG1, AZG1, AZA-guanine resistant1
At3g12700	Eukaryotic aspartyl protease family protein
At3g13810	AtIDD11, IDD11, indeterminate(ID)-domain 11
At3g15810	Protein of unknown function (DUF567)
At3g18930	RING/U-box superfamily protein
At3g21690	MATE efflux family protein
At3g21700	ATSGP2, SGP2, Ras-related small GTP-binding family protein
At3g21780	UGT71B6, UDP-glucosyl transferase 71B6
At3g22380	TIC, time for coffee
At3g23820	GAE6, UDP-D-glucuronate 4-epimerase 6
At3g24420	alpha/beta-Hydrolases superfamily protein
At3g25730	EDF3, ethylene response DNA binding factor 3
At3g25740	MAP1B, MAP1C, methionine aminopeptidase 1C
At3g26440	Protein of unknown function (DUF707)
At3g46280	protein kinase-related
At3g48990	AMP-dependent synthetase and ligase family protein
At3g49620	DIN11, 2-oxoglutarate (2OG) and Fe(II)-dependent oxygenase superfamily protein
At3g49810	ARM repeat superfamily protein
At3g49940	LBD38, LOB domain-containing protein 38
At3g52360	unknown protein; FUNCTIONS IN: molecular_function unknown; INVOLVED IN: response to karrikin; LOCATED IN: endomembrane system; EXPRESSED IN: 23 plant structures; EXPRESSED DURING: 14 growth stages; BEST Arabidopsis thaliana protein match is: unknown protein (TAIR:AT2G35850.1); Has 34 Blast hits to 34 proteins in 10 species: Archae - 0; Bacteria - 0; Metazoa - 0; Fungi - 0; Plants - 34; Viruses - …
At3g54030	Protein kinase protein with tetratricopeptide repeat domain
At3g54420	ATCHITIV, ATEP3, CHIV, EP3, homolog of carrot EP3-3 chitinase
At3g55740	ATPROT2, PROT2, proline transporter 2
At3g59700	ATHLECRK, HLECRK, LECRK1, lectin-receptor kinase
At3g60220	ATL4, TL4, TOXICOS EN LEVADURA 4
At4g00340	RLK4, receptor-like protein kinase 4
At4g03460	Ankyrin repeat family protein
At4g09000	GF14 CHI, GRF1, general regulatory factor 1
At4g15630	Uncharacterised protein family (UPF0497)
At4g18160	ATKCO6, ATTPK3, KCO6, TPK3, Ca2+ activated outward rectifying K+ channel 6
At4g21120	AAT1, CAT1, amino acid transporter 1
At4g23270	CRK19, cysteine-rich RLK (RECEPTOR-like protein kinase) 19
At4g24240	ATWRKY7, WRKY7, WRKY DNA-binding protein 7
At4g25180	RNA polymerase III RPC4
At4g25620	hydroxyproline-rich glycoprotein family protein
At4g26540	Leucine-rich repeat receptor-like protein kinase family protein
At4g27260	GH3.5, WES1, Auxin-responsive GH3 family protein
At4g27460	Cystathionine beta-synthase (CBS) family protein
At4g30080	ARF16, auxin response factor 16
At4g30190	AHA2, HA2, PMA2, H(+)-ATPase 2
At4g30850	HHP2, heptahelical transmembrane protein2
At4g31820	ENP, MAB4, NPY1, Phototropic-responsive NPH3 family protein
At4g32920	glycine-rich protein
At4g34240	ALDH3, ALDH3I1, aldehyde dehydrogenase 3I1
At4g36940	NAPRT1, nicotinate phosphoribosyltransferase 1
At4g36945	PLC-like phosphodiesterases superfamily protein
At4g37850	basic helix-loop-helix (bHLH) DNA-binding superfamily protein
At4g38420	sks9, SKU5 similar 9
At4g38480	Transducin/WD40 repeat-like superfamily protein
At4g39050	Kinesin motor family protein
At4g39780	Integrase-type DNA-binding superfamily protein
At4g39840	unknown protein; FUNCTIONS IN: molecular_function unknown; INVOLVED IN: biological_process unknown; LOCATED IN: endomembrane system; EXPRESSED IN: 23 plant structures; EXPRESSED DURING: 13 growth stages; Has 20719 Blast hits to 6096 proteins in 607 species: Archae - 22; Bacteria - 3243; Metazoa - 4364; Fungi - 2270; Plants - 237; Viruses - 128; Other Eukaryotes - 10455 (source: NCBI BLink).
At5g01100	O-fucosyltransferase family protein
At5g01340	Mitochondrial substrate carrier family protein
At5g01540	LECRKA4.1, lectin receptor kinase a4.1
At5g01830	ARM repeat superfamily protein
At5g02780	GSTL1, glutathione transferase lambda 1
At5g07070	CIPK2, SnRK3.2, CBL-interacting protein kinase 2
At5g07080	HXXXD-type acyl-transferase family protein
At5g07300	BON2, Calcium-dependent phospholipid-binding Copine family protein
At5g12010	unknown protein; INVOLVED IN: response to salt stress; LOCATED IN: chloroplast, plasma membrane, membrane; EXPRESSED IN: 23 plant structures; EXPRESSED DURING: 13 growth stages; BEST Arabidopsis thaliana protein match is: unknown protein (TAIR:AT4G29780.1); Has 1807 Blast hits to 1807 proteins in 277 species: Archae - 0; Bacteria - 0; Metazoa - 736; Fungi - 347; Plants - 385; Viruses - 0; Other E…
At5g13750	ZIFL1, zinc induced facilitator-like 1
At5g14120	Major facilitator superfamily protein
At5g14930	SAG101, senescence-associated gene 101
At5g18860	inosine-uridine preferring nucleoside hydrolase family protein
At5g20885	RING/U-box superfamily protein
At5g24430	Calcium-dependent protein kinase (CDPK) family protein
At5g24530	DMR6, 2-oxoglutarate (2OG) and Fe(II)-dependent oxygenase superfamily protein
At5g43420	RING/U-box superfamily protein
At5g45100	SBP (S-ribonuclease binding protein) family protein
At5g47370	HAT2, Homeobox-leucine zipper protein 4 (HB-4) / HD-ZIP protein
At5g49690	UDP-Glycosyltransferase superfamily protein
At5g50260	Cysteine proteinases superfamily protein
At5g51550	EXL3, EXORDIUM like 3
At5g51980	Transducin/WD40 repeat-like superfamily protein
At5g53550	ATYSL3, YSL3, YELLOW STRIPE like 3
At5g54470	B-box type zinc finger family protein
At5g54510	DFL1, GH3.6, Auxin-responsive GH3 family protein
At5g55090	MAPKKK15, mitogen-activated protein kinase kinase kinase 15
At5g57340	unknown protein; Has 30201 Blast hits to 17322 proteins in 780 species: Archae - 12; Bacteria - 1396; Metazoa - 17338; Fungi - 3422; Plants - 5037; Viruses - 0; Other Eukaryotes - 2996 (source: NCBI BLink).
At5g58320	Kinase interacting (KIP1-like) family protein
At5g58330	lactate/malate dehydrogenase family protein
At5g58350	WNK4, ZIK2, with no lysine (K) kinase 4
At5g60200	TMO6, TARGET OF MONOPTEROS 6
At5g60250	zinc finger (C3HC4-type RING finger) family protein
At5g60280	Concanavalin A-like lectin protein kinase family protein
At5g61560	U-box domain-containing protein kinase family protein
At5g62770	Protein of unknown function (DUF1645)
At5g63450	CYP94B1, cytochrome P450, family 94, subfamily B, polypeptide 1
At5g66600	Protein of unknown function, DUF547
At5g66920	sks17, SKU5 similar 17
At5g67190	DEAR2, DREB and EAR motif protein 2
At5g67420	ASL39, LBD37, LOB domain-containing protein 37

## Sheet: S10
Class III: Highly transient genes
Gene	Description
At1g02910	LPA1, tetratricopeptide repeat (TPR)-containing protein
At1g04410	Lactate/malate dehydrogenase family protein
At1g04430	S-adenosyl-L-methionine-dependent methyltransferases superfamily protein
At1g08100	ACH2, ATNRT2.2, NRT2.2, NRT2;2AT, nitrate transporter 2.2
At1g08290	WIP3, WIP domain protein 3
At1g08630	THA1, threonine aldolase 1
At1g08760	Plant protein of unknown function (DUF936)
At1g09780	Phosphoglycerate mutase, 2,3-bisphosphoglycerate-independent
At1g10480	ZFP5, zinc finger protein 5
At1g12740	CYP87A2, cytochrome P450, family 87, subfamily A, polypeptide 2
At1g16130	WAKL2, wall associated kinase-like 2
At1g17310	MADS-box transcription factor family protein
At1g17990	FMN-linked oxidoreductases superfamily protein
At1g18030	Protein phosphatase 2C family protein
At1g21140	Vacuolar iron transporter (VIT) family protein
At1g21450	SCL1, SCARECROW-like 1
At1g21520	unknown protein; Has 9 Blast hits to 9 proteins in 2 species: Archae - 0; Bacteria - 0; Metazoa - 0; Fungi - 0; Plants - 9; Viruses - 0; Other Eukaryotes - 0 (source: NCBI BLink).
At1g23080	ATPIN7, PIN7, Auxin efflux carrier family protein
At1g24280	G6PD3, glucose-6-phosphate dehydrogenase 3
At1g24530	Transducin/WD40 repeat-like superfamily protein
At1g27970	NTF2B, nuclear transport factor 2B
At1g27980	ATDPL1, DPL1, dihydrosphingosine phosphate lyase
At1g28130	GH3.17, Auxin-responsive GH3 family protein
At1g28260	Telomerase activating protein Est1
At1g28390	Protein kinase superfamily protein
At1g29290	unknown protein; FUNCTIONS IN: molecular_function unknown; INVOLVED IN: biological_process unknown; LOCATED IN: endomembrane system; Has 18 Blast hits to 18 proteins in 5 species: Archae - 0; Bacteria - 0; Metazoa - 0; Fungi - 0; Plants - 18; Viruses - 0; Other Eukaryotes - 0 (source: NCBI BLink).
At1g30820	CTP synthase family protein
At1g31340	ATRUB1, NEDD8, RUB1, related to ubiquitin 1
At1g32100	ATPRR1, PRR1, pinoresinol reductase 1
At1g37130	ATNR2, B29, CHL3, NIA2, NIA2-1, NR, NR2, nitrate reductase 2
At1g43710	emb1075, Pyridoxal phosphate (PLP)-dependent transferases superfamily protein
At1g49160	WNK7, Protein kinase superfamily protein
At1g49300	ATRAB7, ATRABG3E, RABG3E, RAB GTPase homolog G3E
At1g52540	Protein kinase superfamily protein
At1g53180	unknown protein; FUNCTIONS IN: molecular_function unknown; INVOLVED IN: biological_process unknown; LOCATED IN: cellular_component unknown; EXPRESSED IN: 13 plant structures; EXPRESSED DURING: 6 growth stages; BEST Arabidopsis thaliana protein match is: unknown protein (TAIR:AT3G15115.1); Has 58 Blast hits to 56 proteins in 22 species: Archae - 0; Bacteria - 0; Metazoa - 6; Fungi - 4; Plants - 29…
At1g53430	Leucine-rich repeat transmembrane protein kinase
At1g54030	MVP1, GDSL-like Lipase/Acylhydrolase superfamily protein
At1g58080	ATATP-PRT1, ATP-PRT1, HISN1A, ATP phosphoribosyl transferase 1
At1g58400	Disease resistance protein (CC-NBS-LRR class) family
At1g59900	AT-E1 ALPHA, E1 ALPHA, pyruvate dehydrogenase complex E1 alpha subunit
At1g60140	ATTPS10, TPS10, TPS10, trehalose phosphate synthase
At1g63940	MDAR6, monodehydroascorbate reductase 6
At1g64060	ATRBOH F, ATRBOHF, RBOH F, RBOHAP108, RBOHF, respiratory burst oxidase protein F
At1g64190	6-phosphogluconate dehydrogenase family protein
At1g65500	unknown protein; FUNCTIONS IN: molecular_function unknown; INVOLVED IN: biological_process unknown; LOCATED IN: endomembrane system; EXPRESSED IN: 14 plant structures; EXPRESSED DURING: 9 growth stages; BEST Arabidopsis thaliana protein match is: unknown protein (TAIR:AT1G65486.1); Has 23 Blast hits to 23 proteins in 2 species: Archae - 0; Bacteria - 0; Metazoa - 0; Fungi - 0; Plants - 23; Viruse…
At1g65690	Late embryogenesis abundant (LEA) hydroxyproline-rich glycoprotein family
At1g66600	ABO3, ATWRKY63, WRKY63, ABA overly sensitive mutant 3
At1g66880	Protein kinase superfamily protein
At1g67800	Copine (Calcium-dependent phospholipid-binding protein) family
At1g67930	Golgi transport complex protein-related
At1g68360	C2H2 and C2HC zinc fingers superfamily protein
At1g69440	AGO7, ZIP, Argonaute family protein
At1g69810	ATWRKY36, WRKY36, WRKY DNA-binding protein 36
At1g69850	ATNRT1:2, NRT1:2, NTL1, nitrate transporter 1:2
At1g70170	MMP, matrix metalloproteinase
At1g70520	CRK2, cysteine-rich RLK (RECEPTOR-like protein kinase) 2
At1g70530	CRK3, cysteine-rich RLK (RECEPTOR-like protein kinase) 3
At1g72160	Sec14p-like phosphatidylinositol transfer family protein
At1g72300	Leucine-rich receptor-like protein kinase family protein
At1g72500	LOCATED IN: plasma membrane; EXPRESSED IN: 23 plant structures; EXPRESSED DURING: 13 growth stages; CONTAINS InterPro DOMAIN/s: von Willebrand factor, type A (InterPro:IPR002035); BEST Arabidopsis thaliana protein match is: inter-alpha-trypsin inhibitor heavy chain-related (TAIR:AT1G19110.1); Has 1407 Blast hits to 1406 proteins in 307 species: Archae - 6; Bacteria - 522; Metazoa - 484; Fungi - 5…
At1g72680	ATCAD1, CAD1, cinnamyl-alcohol dehydrogenase
At1g73920	alpha/beta-Hydrolases superfamily protein
At1g74370	RING/U-box superfamily protein
At1g76430	PHT1;9, phosphate transporter 1;9
At1g76520	Auxin efflux carrier family protein
At1g77330	2-oxoglutarate (2OG) and Fe(II)-dependent oxygenase superfamily protein
At1g77760	GNR1, NIA1, NR1, nitrate reductase 1
At1g80320	2-oxoglutarate (2OG) and Fe(II)-dependent oxygenase superfamily protein
At1g80325	other RNA
At2g01430	ATHB-17, ATHB17, HB17, homeobox-leucine zipper protein 17
At2g04100	MATE efflux family protein
At2g15620	ATHNIR, NIR, NIR1, nitrite reductase 1
At2g17150	Plant regulator RWP-RK family protein
At2g18150	Peroxidase superfamily protein
At2g18630	Protein of unknown function (DUF677)
At2g18670	RING/U-box superfamily protein
At2g18960	AHA1, HA1, OST2, PMA, H(+)-ATPase 1
At2g19110	ATHMA4, HMA4, heavy metal atpase 4
At2g19190	FRK1, FLG22-induced receptor-like kinase 1
At2g19880	Nucleotide-diphospho-sugar transferases superfamily protein
At2g21270	UFD1, ubiquitin fusion degradation 1
At2g22680	Zinc finger (C3HC4-type RING finger) family protein
At2g22800	HAT9, Homeobox-leucine zipper protein family
At2g24130	Leucine-rich receptor-like protein kinase family protein
At2g25200	Plant protein of unknown function (DUF868)
At2g26190	calmodulin-binding family protein
At2g26480	UGT76D1, UDP-glucosyl transferase 76D1
At2g26980	CIPK3, SnRK3.17, CBL-interacting protein kinase 3
At2g27510	ATFD3, FD3, ferredoxin 3
At2g28305	ATLOG1, LOG1, Putative lysine decarboxylase family protein
At2g28500	LBD11, LOB domain-containing protein 11
At2g28510	Dof-type zinc finger DNA-binding family protein
At2g30400	ATOFP2, OFP2, ovate family protein 2
At2g30930	unknown protein; FUNCTIONS IN: molecular_function unknown; INVOLVED IN: biological_process unknown; LOCATED IN: chloroplast, plasma membrane, membrane; EXPRESSED IN: 24 plant structures; EXPRESSED DURING: 14 growth stages; BEST Arabidopsis thaliana protein match is: unknown protein (TAIR:AT1G06540.1); Has 194 Blast hits to 176 proteins in 78 species: Archae - 0; Bacteria - 101; Metazoa - 15; Fung…
At2g30970	ASP1, aspartate aminotransferase 1
At2g31990	Exostosin family protein
At2g33550	Homeodomain-like superfamily protein
At2g34180	ATWL2, CIPK13, SnRK3.7, WL2, CBL-interacting protein kinase 13
At2g35350	PLL1, poltergeist like 1
At2g35770	scpl28, serine carboxypeptidase-like 28
At2g35940	BLH1, EDA29, BEL1-like homeodomain 1
At2g35945	other RNA
At2g36420	unknown protein; BEST Arabidopsis thaliana protein match is: unknown protein (TAIR:AT5G03670.1); Has 10588 Blast hits to 6606 proteins in 440 species: Archae - 8; Bacteria - 365; Metazoa - 4146; Fungi - 1198; Plants - 483; Viruses - 212; Other Eukaryotes - 4176 (source: NCBI BLink).
At2g38120	AUX1, MAP1, PIR1, WAV5, Transmembrane amino acid transporter family protein
At2g38170	ATCAX1, CAX1, RCI4, cation exchanger 1
At2g38290	AMT2, AMT2;1, ATAMT2, ammonium transporter 2
At2g38310	PYL4, RCAR10, PYR1-like 4
At2g39380	ATEXO70H2, EXO70H2, exocyst subunit exo70 family protein H2
At2g41380	S-adenosyl-L-methionine-dependent methyltransferases superfamily protein
At2g41560	ACA4, autoinhibited Ca(2+)-ATPase, isoform 4
At2g41740	ATVLN2, VLN2, villin 2
At2g41890	curculin-like (mannose-binding) lectin family protein / PAN domain-containing protein
At2g44010	unknown protein; BEST Arabidopsis thaliana protein match is: unknown protein (TAIR:AT3G59880.1); Has 18 Blast hits to 18 proteins in 7 species: Archae - 0; Bacteria - 0; Metazoa - 0; Fungi - 0; Plants - 18; Viruses - 0; Other Eukaryotes - 0 (source: NCBI BLink).
At2g44090	Ankyrin repeat family protein
At2g44290	Bifunctional inhibitor/lipid-transfer protein/seed storage 2S albumin superfamily protein
At2g44370	Cysteine/Histidine-rich C1 domain family protein
At2g47160	BOR1, HCO3- transporter family
At3g01620	beta-1,4-N-acetylglucosaminyltransferase family protein
At3g02360	6-phosphogluconate dehydrogenase family protein
At3g04220	Disease resistance protein (TIR-NBS-LRR class) family
At3g05370	AtRLP31, RLP31, receptor like protein 31
At3g06330	RING/U-box superfamily protein
At3g06370	ATNHX4, NHX4, sodium hydrogen exchanger 4
At3g08580	AAC1, ADP/ATP carrier 1
At3g09020	alpha 1,4-glycosyltransferase family protein
[truncated: 145 more rows]

[truncated: 18 more sheets: S11, S12, S13, S14, S15, S16, S17, S18, S19, S20, S21, S22, S23, S24, S25, S26, S27, S28]
