# Supplementary material for: Transient genome-wide interactions of the master transcription factor NLP7 initiate a rapid nitrogen-response cascade
Source: Nat Commun. 2020 Mar 2;11:1157. doi: 10.1038/s41467-020-14979-6 (PMC7052136; doi:10.1038/s41467-020-14979-6)
Supplement: Supplementary file 5 — Source Data [file 41467_2020_14979_MOESM5_ESM.xlsx]

## Sheet: Sheet1
Data for Figure 5a. Biomass (mg)
1 mM N				3 mM N				10 mM N
Col-0	35S-NLP7	35S-HAP2C	35S-CDF1	Col-0	35S-NLP7	35S-HAP2C	35S-CDF1	Col-0	35S-NLP7	35S-HAP2C	35S-CDF1
0.214	0.172	0.272	0.257	0.109	0.423	0.605	0.321	0.399	0.514	0.85	0.427
0.164	0.24	0.24	0.267	0.089	0.466	0.42	0.224	0.216	0.407	0.581	0.473
0.148	0.39	0.39	0.301	0.216	0.295	0.463	0.239	0.154	0.548	0.573	0.428
0.244	0.315	0.315	0.147	0.247	0.346	0.494	0.324	0.26	0.578	0.636	0.464
0.092	0.149	0.249	0.21	0.152	0.387	0.353	0.321	0.219	0.465	0.547	0.449
0.112	0.242	0.242	0.298	0.152	0.236	0.315	0.35	0.231	0.247	0.387	0.317
0.074	0.176	0.276	0.31	0.231	0.246	0.367	0.321	0.385	0.359	0.426	0.625
0.066	0.635	0.435	0.332	0.158	0.248	0.349	0.231	0.366	0.315	0.463	0.463
0.064	0.569	0.355	0.357	0.119	0.25	0.577	0.303	0.475	0.294	0.305	0.373
0.176	0.399	0.469	0.3	0.435	0.746	0.321	0.484	0.614	0.893	0.639	0.538
0.125	0.397	0.399	0.41	0.553	0.623	0.432	0.503	0.453	1.238	0.584	0.508
0.27	0.578	0.397	0.431	0.463	0.686	0.621	0.337	0.351	0.748	0.462	0.334
0.175	0.533	0.478	0.329	0.398	0.847	0.542	0.322	0.422	0.956	0.772	0.538
0.241	0.606	0.433	0.456	0.201	0.71	0.425	0.44	0.45	0.943	0.647	0.585
0.219	0.645	0.406	0.357	0.31	0.814	0.421	0.315	0.458	0.708	0.69	0.356
0.273	0.527	0.445	0.382	0.318	0.813	0.28	0.412	0.354	0.811	0.581	0.594
0.118	0.401	0.427	0.335	0.363	0.627	0.356	0.429	0.477	0.808	0.456	0.525
0.15	0.341	0.256	0.276	0.222	0.302	0.603	0.264	0.389	0.839	0.713	0.527
0.144	0.274	0.396	0.387	0.235	0.387	0.442	0.299	0.313	0.568	0.522	0.502
0.135	0.495	0.531	0.241	0.346	0.676	0.381	0.417	0.291	0.456	0.476	0.404
0.161	0.368	0.303	0.371	0.161	0.595	0.311	0.389	0.421	0.511	0.511	0.423
Data for Figure 5b. Primary root length (cm)
1 mM N				3 mM N				10 mM N
Col-0	35S-NLP7	35S-HAP2C	35S-CDF1	Col-0	35S-NLP7	35S-HAP2C	35S-CDF1	Col-0	35S-NLP7	35S-HAP2C	35S-CDF1
4.6637	5.72022	6.30438	5.50532	4.61419	6.14396	6.0781	6.47889	6.36685	7.14304	6.12322	6.99259
5.67099	6.43054	6.08761	5.20914	5.67676	5.4767	6.81368	5.9443	6.61345	7.18088	6.50754	7.90636
3.82033	6.77286	6.10848	5.63683	5.66667	6.32679	6.23989	5.17552	6.87306	7.2024	6.44919	7.60626
3.65973	6.83925	5.55115	5.79693	5.87833	6.2401	6.24022	6.25399	5.79854	7.50775	7.14212	7.70871
4.36951	5.21518	6.46628	5.65559	6.70756	7.22917	6.71407	5.84773	7.58165	7.73298	7.09212	7.95349
5.57466	5.93391	6.01587	5.57044	7.06226	7.64651	7.05697	6.13831	7.49837	7.97235	7.04321	7.90985
3.0793	5.08831	6.82328	6.09222	7.37715	6.66345	6.55861	6.79014	7.66417	7.85487	7.53287	7.69577
5.16409	6.81099	5.47686	6.08842	6.44506	6.9094	6.47431	6.2596	6.70244	7.51072	7.36025	7.78522
4.1983	7.28793	6.89471	5.82057	7.24519	8.14313	7.80177	5.83377	6.22368	8.09755	8.6268	6.58725
4.31894	6.89269	6.48017	5.52135	6.78514	7.87323	7.61981	5.58379	6.32713	8.99909	8.42575	6.94655
5.43251	7.12684	6.06674	5.7212	6.24491	6.71944	6.41644	6.88497	6.49564	8.96194	8.16105	7.09884
5.55451	6.66535	6.00572	6.43137	5.94906	7.45377	6.40513	6.79163	7.0984	8.11746	8.28402	7.58792
5.94162	7.04915	5.62985	5.75153	6.04413	6.62365	6.35572	6.21426	6.85091	9.06191	8.14844	7.38544
4.75499	6.45038	5.73674	5.68267	5.18865	7.08197	6.36199	6.54748	7.0938	9.29938	8.65628	7.27609
3.92724	6.7841	5.47754	5.8312	5.12222	7.26673	6.55879	5.99302	7.2382	8.91335	8.07093	6.99998
4.75393	6.87007	7.16789	5.26814	4.63515	6.63696	6.53112	6.57667	6.92598	9.57946	8.70222	6.85717
4.62	5.77	6.06	6.01	5.6	7.55	7.29	6.53	7.21	8.32	7.21	7.73
5.22	6.82	5.91	5.55	5.89	7.21	6.22	6.11	6.49	7.41	7.28	6.88
5.11	6.91	6.49	5.31	5.2	6.99	7.02	5.91	6.68	7.86	8.03	7.22
4.23	5.83	6.42	5.81	6.42	6.43	6.45	6.07	7.11	8.76	8.11	7.45
3.99	7.11	5.78	5.92	6.94	6.22	6.22	6.69	6.62	8.49	7.39	7.67
